# Supplementary material for: CD38hi macrophages promote fibrotic transition following acute kidney injury by modulating NAD+ metabolism
Source: Mol Ther. 2025 May 9;33(7):3434–52. doi: 10.1016/j.ymthe.2025.04.039 (PMC12266028; doi:10.1016/j.ymthe.2025.04.039)
Supplement: Table S1. Top 200 DEGs in 13 clusters of all sorted cells [file mmc2.xlsx]

## Sheet: C0
p_val	avg_log2FC	pct.1	pct.2	p_val_adj	gene
0	2.49798	0.832	0.255	0	Cd72
0	1.97751	0.783	0.251	0	C3ar1
0	2.04331	0.895	0.371	0	Adgre1
0	2.18713	0.878	0.357	0	Ms4a7
0	2.97642	0.604	0.105	0	Lilra5
0	1.98328	0.899	0.404	0	Cx3cr1
0	2.06664	0.728	0.234	0	Slamf9
0	2.56775	0.729	0.241	0	Ccl12
0	1.79476	0.744	0.259	0	Gatm
0	1.41206	0.784	0.31	0	Ighm
0	1.58534	0.758	0.293	0	Fcgr4
0	1.62011	0.751	0.287	0	Lair1
0	1.4666	0.763	0.305	0	Mgl2
0	1.64185	0.801	0.344	0	P2ry6
0	1.74663	0.66	0.206	0	Clec4b1
0	1.74875	0.706	0.257	0	Mrc1
0	1.94959	0.683	0.239	0	Ntpcr
0	1.65143	0.941	0.502	0	Cxcl16
0	1.49035	0.682	0.249	0	Axl
0	1.65667	0.728	0.295	0	Maf
0	1.86208	0.615	0.19	0	Rab3il1
0	1.49901	0.742	0.324	0	Clec4a1
0	1.11093	0.711	0.294	0	Pf4
0	1.20797	0.878	0.464	0	Fcgr1
0	2.2606	0.612	0.21	0	Rpl23a-ps3
0	1.6826	0.918	0.524	0	Trf
0	1.57143	0.654	0.261	0	Gpr65
0	0.711266	0.682	0.29	0	AW112010
0	2.11367	0.677	0.287	0	Rps27rt
0	1.48506	0.808	0.423	0	Clec12a
0	1.48733	0.706	0.322	0	Fcgrt
0	1.23801	0.689	0.308	0	Pou2f2
0	1.78535	0.546	0.167	0	Hpgd
0	1.35539	0.707	0.33	0	Pltp
0	0.975194	0.665	0.292	0	Trem2
0	1.68871	0.639	0.266	0	Rps12-ps3
0	1.65776	0.664	0.294	0	Gm9843
0	2.2988	0.977	0.61	0	C1qc
0	0.977829	0.85	0.487	0	Clec4a3
0	1.28706	0.909	0.546	0	Clec4a2
0	2.10744	0.47	0.112	0	Hpgds
0	1.2453	0.795	0.442	0	Dab2
0	1.07179	0.734	0.381	0	Lpcat2
0	1.36913	0.651	0.3	0	Abhd12
0	0.85161	0.822	0.472	0	Irf8
0	1.75654	0.531	0.182	0	Adap2
0	1.70676	0.531	0.183	0	Fgd2
0	1.14684	0.58	0.233	0	Scimp
0	2.24487	0.467	0.123	0	Gm9493
0	1.80076	0.989	0.646	0	Aif1
0	1.67284	0.633	0.292	0	Wdr89
0	0.815277	0.734	0.394	0	Timp2
0	1.21375	0.689	0.351	0	Camk1
0	2.22789	0.977	0.644	0	C1qa
0	1.69	0.508	0.176	0	Lacc1
0	0.972148	0.851	0.519	0	Pid1
0	1.20418	0.65	0.322	0	Lat2
0	1.62703	0.516	0.189	0	Rnase4
0	1.07835	0.725	0.4	0	Tnfaip8l2
0	1.58195	0.462	0.139	0	Fcrls
0	1.05051	0.717	0.394	0	Cd302
0	2.13376	0.446	0.124	0	Rpl6l
0	2.32283	0.48	0.158	0	Ccl7
0	1.0248	0.901	0.583	0	Fcgr2b
0	0.943708	0.837	0.52	0	Cd48
0	0.694357	0.722	0.405	0	Itgb5
0	1.10014	0.61	0.296	0	Ccr5
0	0.825382	0.738	0.425	0	Arrb2
0	0.923517	0.858	0.545	0	Ckb
0	1.71585	0.452	0.14	0	Blnk
0	1.373	0.979	0.67	0	Rgs10
0	1.27316	0.592	0.285	0	Bmyc
0	0.723068	0.753	0.446	0	C5ar1
0	1.28727	0.52	0.216	0	Tbxas1
0	2.14973	0.982	0.678	0	C1qb
0	0.960202	0.822	0.519	0	Cyth4
0	1.31682	0.522	0.221	0	Rab7b
0	1.07908	0.689	0.388	0	Gm10073
0	2.30628	0.393	0.093	0	Adap2os
0	1.53754	0.549	0.25	0	Rnaset2a
0	1.19307	0.572	0.274	0	Tmem106a
0	1.27409	0.926	0.631	0	Snx5
0	1.05226	0.611	0.316	0	Apobec1
0	1.29047	0.972	0.677	0	Csf1r
0	1.08957	0.67	0.376	0	P2rx4
0	0.987023	0.584	0.29	0	Phf11b
0	0.685192	0.849	0.555	0	Ms4a6b
0	1.07522	0.606	0.313	0	Lgals3bp
0	1.43013	0.95	0.66	0	H2-DMb1
0	1.09471	0.585	0.297	0	Cd86
0	0.963057	0.636	0.349	0	Fam46a
0	1.19594	0.955	0.669	0	Pld4
0	1.63618	0.481	0.198	0	Gm8730
0	0.867726	0.688	0.408	0	Blvrb
0	0.626198	0.563	0.284	0	Cd83
0	0.504612	0.926	0.648	0	Bcl2a1b
0	1.01318	0.7	0.422	0	Nmt1
0	2.46062	0.349	0.072	0	Cadm1
0	0.811982	0.659	0.383	0	Rassf4
0	1.63669	0.403	0.128	0	Pdlim4
0	1.43628	0.5	0.227	0	Rnaset2b
0	0.997655	0.974	0.702	0	Fyb
0	1.58783	0.983	0.712	0	Ly86
0	0.701741	0.754	0.484	0	Mef2c
0	0.484515	0.782	0.514	0	Cd63
0	1.188	0.936	0.669	0	Hexb
0	1.06464	0.534	0.268	0	Ramp1
0	1.28581	0.479	0.213	0	Ppfia4
0	0.836429	0.635	0.372	0	Cndp2
0	1.23295	0.482	0.22	0	Tmcc3
0	1.52618	0.414	0.153	0	Pla2g15
0	0.752983	0.699	0.438	0	Limd2
0	0.924027	0.576	0.317	0	Apobec3
0	0.956747	0.771	0.514	0	Itm2c
0	2.43737	0.32	0.063	0	Gpr34
0	1.97286	0.33	0.074	0	Cd79b
0	0.834591	0.716	0.46	0	Gusb
0	0.642559	0.97	0.715	0	Lst1
0	1.30502	0.443	0.191	0	Frmd4b
0	1.05414	0.455	0.204	0	Batf3
0	0.636878	0.742	0.491	0	Fam105a
0	0.694067	0.751	0.501	0	Evi2a
0	1.32904	0.977	0.727	0	H2-DMa
0	0.929996	0.582	0.332	0	Pea15a
0	0.734451	0.821	0.572	0	Tm6sf1
0	0.584878	0.707	0.458	0	Epsti1
0	1.04768	0.559	0.311	0	Tmem261
0	0.986007	0.983	0.735	0	Fcgr3
0	1.02576	0.951	0.704	0	Cd81
0	0.655245	0.646	0.399	0	Lrrc25
0	0.827678	0.588	0.341	0	Glul
0	2.57527	0.3	0.054	0	Slco2b1
0	1.43166	0.991	0.745	0	Lgmn
0	0.877756	0.562	0.317	0	Pkig
0	1.03584	0.598	0.353	0	Gm11808
0	1.23935	0.481	0.238	0	Lpar6
0	0.435134	0.914	0.672	0	Cybb
0	0.666916	0.68	0.439	0	Ppt1
0	0.492965	0.619	0.379	0	Slc11a1
0	0.594799	0.626	0.387	0	Dhrs3
0	0.633785	0.487	0.249	0	Siglece
0	0.918503	0.518	0.281	0	Milr1
0	1.07082	0.466	0.231	0	Susd3
0	0.864414	0.724	0.489	0	Sdf2l1
0	1.29487	0.346	0.113	0	Igf1
0	0.99638	0.612	0.38	0	Ccl2
0	0.982492	0.57	0.338	0	Snrpb2
0	1.15151	0.451	0.22	0	Zeb2os
0	1.08112	0.417	0.187	0	Slamf8
0	0.966289	0.505	0.275	0	Tgfbr1
0	1.38153	0.611	0.381	0	Ccl4
0	0.522696	0.592	0.363	0	Ccdc109b
0	0.607956	0.937	0.709	0	AF251705
0	1.50496	0.355	0.127	0	Tspan32
0	1.09786	0.497	0.269	0	Stab1
0	0.979024	0.518	0.291	0	Sdc3
0	1.81841	0.329	0.102	0	Ang
0	0.963695	0.959	0.733	0	Ptpn18
0	0.953753	0.486	0.26	0	Evl
0	0.365629	0.81	0.586	0	Ccl9
0	0.786826	0.52	0.296	0	Hfe
0	0.497075	0.864	0.64	0	Mpeg1
0	0.808947	0.545	0.322	0	Prcp
0	1.7832	0.338	0.116	0	Gm26522
0	0.849108	0.45	0.228	0	St3gal6
0	1.01546	0.424	0.203	0	Tmem86a
0	0.763058	0.707	0.488	0	Mrpl23
0	0.34685	0.94	0.721	0	Cd14
0	2.68358	0.257	0.04	0	Serpinf1
0	0.671305	0.943	0.726	0	Cd68
0	0.444666	0.801	0.585	0	Vsir
0	0.56186	0.641	0.426	0	AI607873
0	0.945908	0.459	0.245	0	Cebpa
0	1.16135	0.5	0.287	0	Ccl3
0	0.730242	0.693	0.481	0	Gltp
0	1.80746	0.284	0.072	0	Zmynd15
0	1.01699	0.448	0.237	0	Slc29a3
0	1.25766	0.384	0.173	0	Lpxn
0	0.932522	0.49	0.279	0	Cmtm3
0	0.679125	0.875	0.665	0	Ehd4
0	0.966969	0.431	0.222	0	Cttnbp2nl
0	0.37632	0.891	0.682	0	Plbd1
0	0.730501	0.395	0.187	0	Igfbp4
0	0.787662	0.699	0.491	0	Smim14
0	0.570874	0.534	0.327	0	Rtp4
0	1.52706	0.34	0.134	0	Gm2000
0	0.735993	0.788	0.583	0	Man2b1
0	0.687286	0.436	0.231	0	Smagp
0	0.967055	0.578	0.373	0	Rgs1
0	1.90061	0.283	0.079	0	Aoah
0	2.1833	0.261	0.059	0	Tmem119
0	1.06959	0.351	0.149	0	Creb5
0	0.692877	0.698	0.497	0	Hprt
0	0.416476	0.964	0.763	0	Ms4a6c
0	0.881061	0.895	0.695	0	Mt1
0	0.832691	0.379	0.179	0	Tmem37
0	0.744903	0.541	0.343	0	Svbp
0	0.710159	0.399	0.202	0	Ptgs1
0	0.596074	0.747	0.55	0	Il10rb
0	0.917156	0.431	0.235	0	Tor3a

## Sheet: C1
p_val	avg_log2FC	pct.1	pct.2	p_val_adj	gene
0	7.35936	0.861	0.017	0	Cxcr2
0	6.20709	0.862	0.029	0	Mmp9
0	5.37514	0.905	0.085	0	Il1r2
0	6.93079	0.839	0.031	0	Hdc
0	7.75429	0.965	0.187	0	S100a8
0	8.6935	0.959	0.194	0	S100a9
0	4.66884	0.92	0.171	0	Csf3r
0	4.91164	0.79	0.081	0	Trem1
0	7.18605	0.763	0.058	0	G0s2
0	3.74194	0.799	0.175	0	Cd300lf
0	2.51602	0.888	0.272	0	Gsr
0	4.27612	0.784	0.169	0	Mxd1
0	3.16009	0.748	0.153	0	Hp
0	4.42471	0.653	0.068	0	Pglyrp1
0	3.69772	0.717	0.141	0	Clec4e
0	5.63011	0.61	0.04	0	H2-Q10
0	3.29837	0.716	0.147	0	Clec4d
0	3.45201	0.78	0.218	0	Slfn1
0	2.71173	0.862	0.306	0	Ccr1
0	4.85158	0.652	0.099	0	Ifitm1
0	4.42191	0.643	0.091	0	Slc7a11
0	4.69873	0.644	0.099	0	Ptgs2
0	3.28121	0.774	0.253	0	Tnfaip2
0	4.5362	0.986	0.47	0	Cxcl2
0	4.92661	0.578	0.072	0	Slpi
0	1.74394	0.709	0.206	0	Cd24a
0	3.93467	0.605	0.106	0	Lyst
0	3.61639	0.613	0.118	0	Il1rn
0	3.17963	0.628	0.14	0	Gcnt2
0	3.05952	0.709	0.222	0	Sorl1
0	3.26384	0.636	0.149	0	Pygl
0	3.81397	0.541	0.057	0	Ltb
0	3.22481	0.701	0.217	0	Cd33
0	3.0402	0.686	0.206	0	Lmnb1
0	2.49951	0.612	0.136	0	AA467197
0	5.04918	0.523	0.048	0	Lrg1
0	2.85075	0.977	0.544	0	Msrb1
0	2.8202	0.632	0.209	0	Nudt4
0	4.47851	0.488	0.071	0	Hcar2
0	2.58342	0.599	0.194	0	Il17ra
0	4.6219	0.436	0.033	0	Arg2
0	2.61906	0.712	0.309	0	Samsn1
0	5.87594	0.413	0.015	0	Irg1
0	4.33152	0.444	0.054	0	Trim30b
0	2.92845	0.739	0.356	0	Grina
0	2.76189	0.833	0.453	0	2810474O19Rik
0	2.40158	0.799	0.422	0	Ncf1
0	4.87177	0.416	0.039	0	Lcn2
0	5.96583	0.391	0.017	0	Wfdc21
0	3.65178	0.994	0.627	0	Il1b
0	3.03135	0.517	0.15	0	2310001H17Rik
0	4.65808	0.404	0.043	0	Slfn4
0	2.83187	0.457	0.096	0	Actn1
0	3.74839	0.434	0.075	0	Igfbp6
0	2.05473	0.627	0.278	0	Fgr
0	3.06917	0.453	0.106	0	Gcnt1
0	1.12941	0.945	0.599	0	Anxa2
0	2.67843	0.903	0.557	0	Ier3
0	2.02524	0.862	0.519	0	Stk17b
0	1.1709	0.697	0.354	0	Cytip
0	1.86559	0.616	0.274	0	Emilin2
0	2.7054	0.543	0.202	0	Nlrp3
0	1.93169	0.858	0.52	0	Cd9
0	3.30833	0.405	0.07	0	Sell
0	1.96594	0.858	0.524	0	Rnf149
0	2.22376	0.633	0.301	0	Cd300ld
0	0.762072	0.946	0.614	0	Lsp1
0	8.8543	0.352	0.02	0	Retnlg
0	2.39228	0.515	0.184	0	Mcemp1
0	1.87073	0.663	0.333	0	Ets2
0	2.54591	0.475	0.157	0	Slc16a3
0	2.38176	0.495	0.179	0	Tgm2
0	1.77605	0.975	0.659	0	S100a6
0	2.28419	0.541	0.227	0	Cxcr4
0	1.83218	0.71	0.396	0	Cd44
0	1.93203	0.839	0.527	0	Plek
0	2.9064	0.394	0.083	0	Trem3
0	3.06691	0.703	0.394	0	Ccrl2
0	2.09064	0.985	0.678	0	Pim1
0	2.45692	0.496	0.19	0	Cks2
0	2.23541	0.652	0.348	0	Ogfrl1
0	1.994	0.646	0.343	0	Csf2rb
0	2.09116	0.576	0.277	0	Pbxip1
0	4.28224	0.319	0.022	0	Mirt1
0	2.28415	0.426	0.13	0	Adam8
0	2.71561	0.462	0.167	0	F630028O10Rik
0	2.47036	0.674	0.381	0	Gadd45b
0	1.98927	0.605	0.312	0	Fam134b
0	4.67006	0.31	0.019	0	Siglecf
0	2.714	0.4	0.11	0	Glipr2
0	6.28755	0.295	0.005	0	Amer2
0	2.64865	0.993	0.704	0	S100a11
0	1.91582	0.923	0.639	0	Vasp
0	2.23288	0.473	0.189	0	Plp2
0	6.64351	0.29	0.007	0	Rdh12
0	6.57566	0.286	0.004	0	Il1f9
0	1.88962	0.526	0.246	0	Hist1h2bc
0	2.28858	0.514	0.235	0	Clec5a
0	1.43234	0.772	0.494	0	Egr1
0	1.92101	0.533	0.256	0	Csrnp1
0	1.82827	0.637	0.361	0	Trib1
0	2.54271	0.55	0.275	0	Fbxl5
0	4.34322	0.307	0.032	0	RP23-6I17.1
0	2.38999	0.413	0.14	0	Igf1r
0	1.61346	0.72	0.449	0	Cyp4f18
0	3.78429	0.299	0.029	0	Alox5
0	2.59297	0.94	0.671	0	Cdk2ap2
0	3.76033	0.303	0.035	0	Cxcl3
0	1.69787	0.7	0.432	0	Pilra
0	4.75836	0.282	0.015	0	Crispld2
0	2.60303	0.418	0.153	0	Plk3
0	1.76754	0.786	0.523	0	Neurl3
0	1.97334	0.809	0.546	0	Selplg
0	2.88128	0.39	0.127	0	Amica1
0	1.05756	0.851	0.59	0	Socs3
0	2.801	0.364	0.105	0	Cpeb2
0	2.0187	0.528	0.273	0	Gm26740
0	2.30762	0.398	0.143	0	Jak2
0	1.69844	0.543	0.289	0	Plaur
0	1.96635	0.508	0.254	0	Pxn
0	4.71095	0.27	0.017	0	Rab44
0	1.936	0.512	0.264	0	Nfam1
0	1.97731	0.531	0.284	0	2024-03-07
0	7.39647	0.254	0.007	0	Asprv1
0	2.09083	0.563	0.316	0	Dhrs7
0	1.42891	0.747	0.501	0	Prdx6
0	3.1007	0.319	0.073	0	Fam65b
0	1.67069	0.556	0.311	0	Siglece
0	1.75289	0.416	0.174	0	Ltb4r1
0	2.97758	0.325	0.083	0	Upp1
0	3.56854	0.293	0.051	0	Il1rap
0	2.39007	0.401	0.16	0	1600010M07Rik
0	2.28184	0.392	0.153	0	Sirpb1b
0	3.51543	0.272	0.033	0	4833407H14Rik
0	2.00613	0.418	0.18	0	Bst1
0	3.40193	0.27	0.033	0	Il18rap
0	2.28534	0.374	0.138	0	Rasgrp4
0	2.59015	0.333	0.098	0	B430306N03Rik
0	1.56155	0.671	0.437	0	Clec4n
0	1.71372	0.738	0.504	0	Adipor1
0	2.83287	0.425	0.191	0	Osm
0	1.7843	0.568	0.334	0	Lilr4b
0	1.62045	0.63	0.397	0	Syk
0	1.50245	0.679	0.449	0	Card19
0	3.33792	0.271	0.041	0	Ppp1r3b
0	3.70019	0.282	0.053	0	Gm12840
0	0.984934	0.963	0.734	0	Ier2
0	1.60315	0.466	0.24	0	Nfil3
0	1.40098	0.779	0.553	0	Apbb1ip
0	1.5581	0.652	0.428	0	Zyx
0	2.15706	0.385	0.162	0	Nfkbid
0	1.39714	0.852	0.629	0	Litaf
0	2.84302	0.296	0.073	0	Fpr2
0	1.46127	0.56	0.341	0	Fosl2
0	3.24012	0.275	0.056	0	Dmxl2
0	1.6939	0.555	0.34	0	Fgl2
0	2.52012	0.304	0.089	0	Csf1
0	1.21804	0.874	0.659	0	Hmgb2
0	1.45111	0.889	0.674	0	Neat1
0	2.24951	0.371	0.157	0	1600014C10Rik
0	1.99943	0.483	0.269	0	Chd7
0	3.42815	0.255	0.042	0	Tmem154
0	1.74352	0.426	0.215	0	Rara
0	2.93637	0.289	0.08	0	Dgat1
0	1.59408	0.683	0.475	0	Ppp1r18
0	1.66507	0.988	0.78	0	Rac2
0	3.46937	0.251	0.044	0	Osgin1
0	1.2842	0.593	0.388	0	Adgre5
0	2.45591	0.28	0.077	0	Ankrd33b
0	1.18893	0.727	0.525	0	Itgam
0	1.55052	0.991	0.789	0	Dusp1
0	1.6779	0.49	0.289	0	Pstpip1
0	1.49732	0.541	0.341	0	Coq10b
0	3.10349	0.254	0.054	0	Tarm1
0	1.59263	0.514	0.315	0	Snx18
0	1.79569	0.423	0.224	0	Rin3
0	1.58877	0.665	0.467	0	Snx20
0	1.93953	0.371	0.175	0	Apobr
0	2.00357	0.333	0.137	0	Pdlim7
0	1.29461	0.987	0.791	0	Ptprc
0	1.19175	0.698	0.503	0	Ninj1
0	1.25485	0.889	0.698	0	Picalm
0	2.6077	0.275	0.084	0	Ikbkap
0	1.42656	0.98	0.789	0	Tpd52
0	1.60401	0.586	0.395	0	Ndel1
0	2.61487	0.301	0.111	0	Hist1h4i
0	1.17808	0.611	0.422	0	Ppp1r2
0	1.45128	0.577	0.389	0	Ptp4a1
0	2.19907	0.328	0.141	0	Rasa2
0	1.93868	0.993	0.806	0	Zfp36
0	1.34273	0.835	0.648	0	Gpsm3
0	1.65067	0.536	0.35	0	Cdkn1b
0	1.27412	0.816	0.63	0	Pak2
0	1.38821	0.631	0.446	0	Cmip
0	1.48432	0.968	0.783	0	Cd14
0	0.749161	0.974	0.791	0	Lst1
0	1.34512	0.848	0.669	0	Rhog
0	2.08046	0.987	0.811	0	Nfkbia
0	1.15768	0.912	0.738	0	Pnrc1
0	1.33614	0.966	0.792	0	Slfn2

## Sheet: C2
p_val	avg_log2FC	pct.1	pct.2	p_val_adj	gene
0	2.62902	0.968	0.23	0	Napsa
0	3.79434	0.84	0.105	0	Ifitm6
0	4.79825	0.979	0.254	0	Plac8
0	2.24094	0.839	0.153	0	Hp
0	2.87651	0.961	0.278	0	S100a4
0	2.25317	0.885	0.247	0	Emilin2
0	2.0957	0.916	0.28	0	Gsr
0	4.64612	0.675	0.06	0	Ly6c2
0	2.33102	0.83	0.235	0	Sirpb1c
0	2.4547	0.92	0.334	0	Cytip
0	2.144	0.89	0.305	0	Gda
0	2.58532	0.903	0.32	0	Ms4a4c
0	3.10683	0.687	0.121	0	Mgst1
0	3.92265	0.611	0.059	0	Gm9733
0	1.8801	0.803	0.262	0	Plaur
0	1.9825	0.915	0.377	0	Cd44
0	2.80284	0.64	0.106	0	F13a1
0	2.52872	0.921	0.388	0	Smpdl3a
0	2.35994	0.739	0.211	0	Nfil3
0	2.61528	0.62	0.095	0	Itgb7
0	1.75212	0.676	0.152	0	Fn1
0	3.52118	0.592	0.068	0	Gpr141
0	4.34688	0.608	0.093	0	Chil3
0	2.86506	0.628	0.118	0	Itgal
0	1.96858	0.866	0.358	0	Adgre5
0	1.76297	0.696	0.19	0	Il17ra
0	1.64988	0.797	0.296	0	Lrp1
0	2.14264	0.675	0.175	0	Adssl1
0	2.04101	0.745	0.248	0	Klra2
0	2.08094	0.763	0.269	0	Itga4
0	2.14834	0.898	0.413	0	Ahnak
0	2.46062	0.626	0.144	0	Thbs1
0	1.55968	0.654	0.173	0	Mcemp1
0	2.59749	0.543	0.065	0	F10
0	1.73516	0.885	0.411	0	Emb
0	1.7575	0.845	0.376	0	Bin2
0	1.18181	0.631	0.163	0	Clec4e
0	2.18013	0.586	0.138	0	Gm5150
0	1.78846	0.635	0.194	0	Rara
0	1.41801	0.714	0.274	0	Fgr
0	2.29341	0.606	0.166	0	Add3
0	2.61048	0.55	0.111	0	Rasgrp2
0	1.58304	0.808	0.371	0	Flna
0	1.48299	0.983	0.551	0	Msrb1
0	1.77823	0.587	0.157	0	Ltb4r1
0	1.39181	0.825	0.396	0	Diaph1
0	1.57552	0.889	0.47	0	Cd300a
0	1.43361	0.744	0.325	0	Ccnd3
0	2.08099	0.619	0.201	0	Myo1g
0	1.55415	0.764	0.353	0	Ppp2r5a
0	4.09943	0.444	0.038	0	Vcan
0	1.61517	0.747	0.343	0	Bach1
0	1.16082	0.796	0.398	0	Capg
0	1.72726	0.647	0.249	0	Jarid2
0	1.78791	0.688	0.292	0	Nr4a1
0	1.28826	0.845	0.45	0	Igsf6
0	1.37353	0.746	0.356	0	Kdm7a
0	0.890214	0.708	0.318	0	Samsn1
0	2.0422	0.585	0.197	0	Stk10
0	1.12124	0.801	0.414	0	Zyx
0	1.53269	0.91	0.524	0	Rnf149
0	0.5987	0.611	0.228	0	Nupr1
0	2.2417	0.529	0.147	0	Fam49a
0	2.13222	0.5	0.119	0	Gpr35
0	1.76344	0.51	0.129	0	C3
0	1.32724	0.811	0.431	0	Mapkapk2
0	2.55139	0.46	0.08	0	Cd244
0	2.58883	0.458	0.078	0	Hopx
0	4.30357	0.411	0.035	0	Tppp3
0	3.54399	0.416	0.041	0	Ms4a8a
0	1.44119	0.53	0.156	0	Slc16a3
0	1.83444	0.55	0.179	0	Cdkn2d
0	1.7752	0.627	0.256	0	Pyhin1
0	1.43277	0.987	0.616	0	Lsp1
0	1.26391	0.703	0.333	0	Kdm6b
0	1.3189	0.823	0.456	0	Ifi204
0	1.31333	0.901	0.535	0	Itgb2
0	1.21408	0.834	0.47	0	AI607873
0	1.27488	0.674	0.312	0	Soat1
0	1.40209	0.876	0.514	0	Aldh2
0	1.96244	0.514	0.153	0	Mbp
0	1.96999	0.483	0.125	0	Pira2
0	1.43752	0.64	0.283	0	Tmpo
0	1.22401	0.654	0.297	0	Fmnl1
0	1.23424	0.691	0.338	0	Il6ra
0	1.83639	0.583	0.231	0	Fem1c
0	3.59112	0.4	0.049	0	Adgre4
0	1.3257	0.716	0.365	0	Nadk
0	1.41455	0.725	0.375	0	Ap1s2
0	1.16818	0.836	0.486	0	Irf5
0	1.43345	0.955	0.605	0	Anxa2
0	2.2876	0.437	0.088	0	Atp1a3
0	1.09462	0.842	0.494	0	Prdx6
0	1.21257	0.855	0.507	0	Ncf4
0	1.48146	0.572	0.225	0	Rnase6
0	1.10914	0.719	0.372	0	Slk
0	2.59294	0.437	0.092	0	Ceacam1
0	1.28896	0.652	0.308	0	Cib1
0	2.07416	0.428	0.085	0	Trem3
0	1.73555	0.536	0.197	0	Gpcpd1
0	0.95694	0.654	0.315	0	Ezr
0	2.10072	0.457	0.118	0	Xdh
0	1.13021	0.83	0.495	0	Pirb
0	0.9035	0.86	0.526	0	Stk17b
0	1.23418	0.656	0.323	0	Trps1
0	2.35227	0.439	0.107	0	AI839979
0	0.767114	0.515	0.183	0	Clec4d
0	5.2721	0.349	0.017	0	Ace
0	2.21474	0.416	0.084	0	Mefv
0	1.23691	0.661	0.33	0	Klf4
0	1.15237	0.708	0.377	0	Ptp4a1
0	1.41377	0.994	0.663	0	S100a6
0	1.54762	0.57	0.239	0	Tnfrsf1b
0	1.55879	0.574	0.243	0	Ethe1
0	0.728719	0.576	0.248	0	Sorl1
0	2.7491	0.397	0.072	0	Zfyve9
0	1.12825	0.815	0.49	0	Hck
0	1.22116	0.715	0.39	0	Anxa1
0	1.15073	0.917	0.593	0	Clec4a3
0	3.35973	0.368	0.044	0	Pdlim1
0	1.25189	0.857	0.535	0	Aprt
0	2.10115	0.448	0.127	0	Camkk2
0	1.69358	0.504	0.185	0	Gyg
0	1.13622	0.624	0.305	0	Snx18
0	3.27373	0.374	0.055	0	Treml4
0	1.3523	0.568	0.249	0	Nab1
0	1.15516	0.719	0.401	0	Ikbkb
0	1.40745	0.661	0.344	0	Hif1a
0	3.0306	0.369	0.052	0	Hpse
0	0.97919	0.771	0.454	0	Tnfrsf1a
0	1.2317	0.606	0.29	0	Acer3
0	1.56864	0.499	0.183	0	Rasa3
0	1.5352	0.512	0.196	0	Plcg2
0	1.16209	0.586	0.27	0	Rras
0	1.02834	0.824	0.509	0	Lrrfip1
0	1.06793	0.708	0.393	0	Kras
0	1.53051	0.46	0.146	0	Bri3bp
0	1.21864	0.952	0.638	0	Ncf2
0	1.68667	0.497	0.185	0	Agpat4
0	0.868528	0.703	0.392	0	Syk
0	1.16614	0.59	0.28	0	Zbp1
0	1.25563	0.602	0.293	0	Uvrag
0	1.54222	0.518	0.21	0	Plod3
0	1.73252	0.476	0.169	0	Ahr
0	1.31139	0.941	0.636	0	Ms4a6b
0	1.05758	0.673	0.369	0	Degs1
0	1.12825	0.555	0.251	0	Svil
0	1.04989	0.748	0.444	0	Card19
0	1.10863	0.812	0.509	0	Fam96a
0	1.13032	0.896	0.594	0	Klf13
0	1.05317	0.675	0.374	0	Etf1
0	1.55934	0.477	0.176	0	Gch1
0	1.49163	0.899	0.6	0	Rnh1
0	1.33965	0.497	0.199	0	Ttc7
0	1.33678	0.508	0.212	0	Capn2
0	1.38007	0.926	0.631	0	Plin2
0	0.982442	0.677	0.383	0	Lsm12
0	1.62684	0.447	0.153	0	Hist1h1e
0	1.58377	0.461	0.167	0	Gpr132
0	1.04799	0.532	0.239	0	Fam107b
0	1.62926	0.959	0.666	0	Samhd1
0	1.0306	0.629	0.337	0	Fosl2
0	0.995866	0.818	0.526	0	Tmed5
0	1.28352	0.441	0.152	0	Sirpb1b
0	2.03146	0.391	0.102	0	Tmem38b
0	0.272218	0.392	0.105	0	Slpi
0	0.984253	0.675	0.388	0	Cisd2
0	1.25641	0.535	0.248	0	Stk24
0	1.30672	0.496	0.209	0	St3gal4
0	1.25599	0.932	0.647	0	Glud1
0	1.26261	0.533	0.249	0	Tiparp
0	1.21297	0.864	0.581	0	Metrnl
0	1.61696	0.365	0.082	0	Sell
0	1.18043	0.615	0.332	0	Camk2d
0	1.86273	0.407	0.125	0	Tnfrsf21
0	1.22509	0.496	0.215	0	Atp11b
0	0.960381	0.778	0.497	0	Mtpn
0	1.38985	0.548	0.267	0	Trim25
0	1.88741	0.387	0.106	0	Arhgap26
0	0.760053	0.46	0.18	0	Pygl
0	1.34099	0.518	0.239	0	Msr1
0	0.957417	0.896	0.617	0	Ywhaz
0	1.58231	0.43	0.151	0	Dusp5
0	0.726075	0.468	0.19	0	Osm
0	1.83861	0.417	0.139	0	Havcr2
0	1.18083	0.47	0.193	0	Cers6
0	0.761854	0.447	0.172	0	Gcnt2
0	1.34934	0.465	0.19	0	Plec
0	1.37406	0.523	0.25	0	Mnda
0	1.26892	0.489	0.216	0	Sqrdl
0	3.80464	0.299	0.026	0	Nxpe4
0	1.01147	0.738	0.466	0	Spag9
0	1.41621	0.876	0.605	0	S100a10
0	0.999025	0.851	0.581	0	Cmpk1
0	2.13932	0.361	0.093	0	Arhgef10l
0	1.84694	0.387	0.12	0	Gpr137b-ps
0	1.25792	0.404	0.139	0	Rasgrp4
0	1.35304	0.494	0.23	0	Tmem51
0	1.7034	0.39	0.127	0	Fam129b
0	1.20712	0.367	0.104	0	Ear2

## Sheet: C3
p_val	avg_log2FC	pct.1	pct.2	p_val_adj	gene
0	7.17963	0.977	0.032	0	Egfl7
0	7.31657	0.959	0.02	0	Ptprb
0	6.65922	0.972	0.038	0	Meis2
0	7.13465	0.977	0.047	0	Emcn
0	7.01451	0.97	0.044	0	Plpp1
0	7.27694	0.933	0.013	0	Cdh5
0	7.41273	0.946	0.026	0	Kdr
0	6.91488	0.947	0.029	0	Ly6c1
0	6.64329	0.951	0.038	0	Flt1
0	6.98353	0.923	0.014	0	Esam
0	6.23416	0.96	0.051	0	Pecam1
0	7.38142	0.921	0.014	0	Adgrf5
0	6.829	0.95	0.043	0	Plpp3
0	5.95798	0.94	0.033	0	Gimap6
0	5.74498	0.942	0.05	0	Plscr2
0	6.23605	0.918	0.028	0	Gimap4
0	5.45745	0.935	0.049	0	Slc9a3r2
0	5.28328	0.934	0.056	0	Crip2
0	4.43707	0.946	0.068	0	Timp3
0	5.88322	0.904	0.033	0	Epas1
0	4.9016	0.97	0.1	0	Hspb1
0	5.96801	0.904	0.034	0	Ctla2a
0	7.45547	0.88	0.01	0	Cyyr1
0	6.95948	0.889	0.02	0	Cyp4b1
0	6.30355	0.893	0.03	0	1810011O10Rik
0	5.7058	0.956	0.097	0	Eng
0	3.22913	0.97	0.111	0	Sparc
0	5.71398	0.921	0.067	0	Plat
0	7.19417	0.881	0.03	0	Ehd3
0	6.78471	0.867	0.019	0	Ramp2
0	3.99209	0.899	0.053	0	Tm4sf1
0	5.48757	0.899	0.053	0	Gng11
0	5.49258	0.967	0.127	0	Pbx1
0	7.4295	0.847	0.009	0	Mmrn2
0	5.98225	0.857	0.02	0	Gimap1
0	5.94437	0.883	0.046	0	Dlc1
0	6.43274	0.859	0.022	0	Cd200
0	6.69988	0.868	0.041	0	Igfbp5
0	6.31897	0.844	0.018	0	Dkk2
0	7.40926	0.835	0.011	0	Adgrl4
0	7.05446	0.836	0.013	0	Limch1
0	7.21013	0.824	0.009	0	AU021092
0	4.21905	0.866	0.052	0	Fermt2
0	2.79268	0.848	0.035	0	Podxl
0	4.07996	0.951	0.142	0	Id3
0	6.05781	0.826	0.02	0	Gimap5
0	6.19548	0.825	0.021	0	Cd34
0	6.52764	0.824	0.02	0	Efnb2
0	6.43936	0.826	0.022	0	Rasgrp3
0	5.74722	0.864	0.063	0	Cd300lg
0	3.48321	0.826	0.031	0	Clic5
0	6.18482	0.82	0.027	0	Adgrl2
0	6.80131	0.8	0.014	0	Tmem204
0	5.93977	0.819	0.034	0	Cmtm8
0	3.73964	0.941	0.157	0	Tsc22d1
0	6.91713	0.795	0.014	0	Gpihbp1
0	4.95864	0.868	0.089	0	Icam2
0	7.19656	0.79	0.012	0	Sdpr
0	5.96148	0.825	0.049	0	Fabp4
0	4.8719	0.827	0.052	0	S100a16
0	5.82034	0.801	0.029	0	Mgll
0	6.51228	0.785	0.019	0	Clec1a
0	4.5648	0.966	0.2	0	Sptbn1
0	4.46106	0.806	0.044	0	Col4a1
0	3.47755	0.876	0.117	0	Id1
0	7.03468	0.767	0.008	0	Myct1
0	4.14653	0.837	0.088	0	Ets1
0	5.8633	0.778	0.032	0	Kitl
0	5.64005	0.775	0.032	0	S1pr1
0	5.99676	0.764	0.022	0	Rasip1
0	4.61178	0.834	0.093	0	Ece1
0	5.20312	0.771	0.035	0	F2r
0	4.90545	0.782	0.047	0	Apbb2
0	7.16652	0.741	0.009	0	Exoc3l2
0	5.13727	0.767	0.036	0	Arhgap29
0	4.51449	0.779	0.049	0	Tshz2
0	5.60208	0.748	0.023	0	Nfib
0	6.94129	0.731	0.01	0	Ldb2
0	2.88038	0.814	0.093	0	Cald1
0	5.03928	0.758	0.037	0	Prkcdbp
0	6.73599	0.73	0.014	0	Fam167b
0	3.21241	0.804	0.089	0	Nedd4
0	6.72667	0.728	0.017	0	Ntn4
0	5.04605	0.79	0.081	0	Pi16
0	3.68486	0.758	0.05	0	Serpinh1
0	6.50845	0.717	0.011	0	Tbx3
0	4.29771	0.804	0.099	0	Syne1
0	6.31708	0.716	0.011	0	Prex2
0	6.02451	0.72	0.017	0	Lmcd1
0	7.2538	0.708	0.007	0	Tek
0	7.15182	0.711	0.01	0	Pcdh17
0	4.30102	0.823	0.123	0	Sh3bp5
0	4.00194	0.777	0.079	0	Arhgef12
0	5.13313	0.732	0.034	0	Wwtr1
0	4.02249	0.944	0.249	0	Sgk1
0	5.39924	0.745	0.053	0	Kctd12b
0	2.98358	0.892	0.2	0	Cd24a
0	4.55229	0.739	0.056	0	Ddah2
0	3.82183	0.842	0.161	0	Snrk
0	4.34857	0.807	0.129	0	Plk2
0	6.07379	0.692	0.015	0	Ecscr
0	5.86725	0.703	0.027	0	Ednrb
0	4.51214	0.703	0.03	0	Tspan15
0	7.35922	0.675	0.006	0	Sox18
0	2.98956	0.883	0.219	0	Ly6a
0	6.00821	0.678	0.017	0	Lims2
0	5.4346	0.681	0.021	0	Amotl1
0	5.44272	0.68	0.023	0	Tspan12
0	4.95191	0.701	0.048	0	Calcrl
0	5.04956	0.689	0.041	0	Heg1
0	6.53497	0.659	0.012	0	Ptprg
0	3.29219	0.871	0.225	0	Klf7
0	4.03409	0.749	0.104	0	4931406P16Rik
0	7.34073	0.644	0.006	0	Tie1
0	4.73977	0.697	0.059	0	Ifi44
0	6.8805	0.637	0.008	0	Clec14a
0	7.40151	0.633	0.006	0	Grrp1
0	3.62836	0.775	0.149	0	Bmpr2
0	3.29688	0.779	0.153	0	Vamp5
0	6.6722	0.633	0.008	0	Fgd5
0	5.63083	0.647	0.022	0	Bvht
0	4.89706	0.663	0.039	0	Pde2a
0	4.93663	0.656	0.034	0	Slc43a3
0	7.07101	0.63	0.008	0	Dll4
0	2.78171	0.837	0.215	0	Zbtb20
0	3.89403	0.71	0.089	0	Smco4
0	7.00004	0.628	0.008	0	Hecw2
0	3.67774	0.809	0.19	0	Hipk2
0	3.63245	0.749	0.13	0	Pitpnc1
0	3.83297	0.686	0.068	0	Sox4
0	6.35674	0.628	0.011	0	Fgf1
0	5.06877	0.638	0.022	0	Tinagl1
0	3.6669	0.715	0.099	0	Fas
0	3.99291	0.653	0.038	0	Tjp1
0	3.23782	0.856	0.246	0	Dusp3
0	2.6114	0.839	0.23	0	Hspa1b
0	4.32788	0.639	0.031	0	Col4a2
0	3.83397	0.704	0.098	0	Jup
0	3.64136	0.689	0.084	0	Tns1
0	3.34985	0.756	0.151	0	Plscr1
0	7.49147	0.606	0.007	0	F8
0	7.08558	0.605	0.006	0	Palmd
0	6.94382	0.605	0.008	0	Tspan7
0	2.91322	0.824	0.229	0	Luzp1
0	3.00923	0.828	0.234	0	Eva1b
0	5.75268	0.612	0.018	0	Hspg2
0	6.28214	0.607	0.013	0	Uchl1
0	7.30243	0.6	0.006	0	Unc45b
0	3.65422	0.72	0.128	0	Tnfaip1
0	3.51863	0.811	0.22	0	Lifr
0	4.26602	0.656	0.066	0	Kank3
0	2.89243	0.632	0.043	0	Bcam
0	2.9397	0.899	0.311	0	Clic4
0	3.46353	0.68	0.093	0	Hes1
0	5.13665	0.613	0.026	0	Ramp3
0	5.31096	0.611	0.025	0	Cx3cl1
0	7.02605	0.591	0.006	0	Erg
0	4.1467	0.648	0.066	0	Plcb1
0	3.56363	0.686	0.104	0	Gna11
0	2.74162	0.644	0.062	0	Grasp
0	3.69902	0.632	0.05	0	Hbegf
0	3.32292	0.725	0.145	0	Notch1
0	6.32071	0.592	0.012	0	Efna1
0	3.0102	0.749	0.17	0	Selm
0	3.20048	0.674	0.096	0	Ccser2
0	3.32146	0.768	0.19	0	Myo1c
0	5.44064	0.598	0.025	0	Tnfsf10
0	3.90714	0.643	0.07	0	Zeb1
0	7.62937	0.578	0.006	0	Sox17
0	4.83631	0.602	0.031	0	Spry1
0	4.53566	0.593	0.026	0	Akap12
0	4.58936	0.606	0.041	0	Asap2
0	4.19976	0.583	0.02	0	Ebf1
0	3.96359	0.632	0.073	0	Cav2
0	6.21435	0.566	0.007	0	Sncg
0	3.17189	0.733	0.176	0	Fam117b
0	4.26134	0.609	0.052	0	Arap2
0	4.9787	0.972	0.416	0	Nrp1
0	4.65434	0.573	0.017	0	Sparcl1
0	6.25472	0.566	0.011	0	Cldn15
0	4.95906	0.577	0.023	0	Ppp1r16b
0	2.69166	0.809	0.256	0	F11r
0	6.44903	0.56	0.008	0	Galnt18
0	4.06355	0.602	0.051	0	Cnn3
0	6.44554	0.56	0.01	0	Tbxa2r
0	3.11073	0.711	0.164	0	Rgl1
0	3.04906	0.724	0.179	0	Itga6
0	2.93327	0.906	0.362	0	Tcf4
0	3.95056	0.612	0.069	0	Cracr2b
0	5.95045	0.555	0.014	0	9430020K01Rik
0	4.94894	0.567	0.026	0	Epn2
0	5.74135	0.552	0.012	0	Cav1
0	3.93167	0.62	0.081	0	Fam110a
0	2.62162	0.775	0.236	0	Rhoc
0	3.11029	0.693	0.155	0	Pdgfb
0	3.3809	0.657	0.121	0	Lrrc8c
0	3.46107	0.624	0.089	0	Cdc42ep2
0	7.04584	0.54	0.005	0	Meox1
0	2.69733	0.661	0.128	0	2010111I01Rik
0	6.82853	0.54	0.007	0	Sema6a

## Sheet: C4
p_val	avg_log2FC	pct.1	pct.2	p_val_adj	gene
0	2.43863	0.924	0.402	0	Capg
0	3.60278	0.666	0.171	0	Fn1
0	1.93746	0.806	0.312	0	Lrp1
0	2.3124	0.683	0.202	0	Dok2
0	1.88793	0.656	0.25	0	Anxa4
0	1.99088	0.584	0.185	0	Dpep2
0	1.44322	0.828	0.429	0	Ppp1r14b
0	1.37926	0.756	0.358	0	Cd84
0	1.75429	0.638	0.251	0	Myof
0	3.61927	0.78	0.399	0	Spp1
0	2.51567	0.502	0.127	0	Vat1
0	2.74612	0.556	0.188	0	Acp5
0	1.36273	0.684	0.323	0	Soat1
0	1.57881	0.798	0.439	0	Clec4n
0	3.07661	0.446	0.089	0	F10
0	5.86103	0.398	0.044	0	Arg1
0	1.70671	0.897	0.543	0	Aprt
0	1.46862	0.873	0.521	0	Anxa3
0	1.25426	0.65	0.308	0	Tbxas1
0	4.38528	0.43	0.09	0	Mmp12
0	1.66568	0.85	0.511	0	Mif
0	1.91785	0.523	0.185	0	Itgax
0	1.09085	0.752	0.415	0	Pgd
0	2.55837	0.421	0.084	0	Fam20c
0	1.18889	0.886	0.55	0	Itgb2
0	1.96496	0.571	0.245	0	Msr1
0	0.937222	0.855	0.535	0	Gusb
0	1.32681	0.847	0.528	0	mt-Nd4l
0	2.00885	0.562	0.244	0	Pld3
0	1.53652	0.666	0.355	0	Hif1a
0	1.55086	0.515	0.206	0	Adssl1
0	3.19056	0.612	0.305	0	Fabp5
0	1.92881	0.716	0.414	0	Trem2
0	1.67926	0.9	0.599	0	Pgam1
0	1.51856	0.696	0.395	0	Lipa
0	2.35539	0.448	0.149	0	Ecm1
0	2.44482	0.39	0.091	0	Cd200r1
0	1.79778	0.442	0.145	0	Adam8
0	1.21129	0.887	0.591	0	Nme1
0	1.57413	0.491	0.2	0	Nceh1
0	1.08597	0.894	0.611	0	Rnh1
0	3.66714	0.393	0.111	0	Ear2
0	1.83185	0.43	0.152	0	Kcnn4
0	4.93408	0.28	0.023	0	Syngr1
0	1.27246	0.889	0.644	0	Plin2
0	2.57703	0.331	0.091	0	Cxcl14
0	5.73804	0.268	0.032	0	Gpnmb
0	1.61233	0.95	0.715	0	Lgals1
0	1.79649	0.306	0.085	0	Socs2
0	2.91013	0.254	0.045	0	Anpep
0	1.20516	0.892	0.687	0	Creg1
0	1.38639	0.917	0.717	0	Eno1
0	2.03615	0.993	0.794	0	Lgals3
0	1.01339	0.956	0.767	0	Vim
0	1.57484	0.848	0.659	0	Ccl9
0	1.79845	0.972	0.787	0	Cstb
0	0.998158	0.962	0.779	0	Gm10076
0	1.00319	0.97	0.797	0	Cd68
0	1.15191	0.971	0.806	0	Ifi30
0	1.43812	0.969	0.812	0	Aldoa
0	2.59325	0.964	0.842	0	Ctsd
0	0.834669	0.97	0.849	0	Emp3
0	0.719524	0.976	0.858	0	Ssr4
0	2.07178	0.928	0.813	0	Ccl6
0	0.92063	0.994	0.883	0	Cotl1
0	1.28927	0.951	0.852	0	Crip1
0	0.672411	0.981	0.902	0	Cox5a
0	0.691584	0.982	0.905	0	Sec61b
0	0.875033	0.969	0.901	0	Tmsb10
0	0.787768	0.99	0.925	0	Akr1a1
0	0.693428	0.99	0.946	0	Eif4a1
0	1.08419	0.998	0.96	0	Ctsz
0	0.593616	0.996	0.958	0	Cox7c
0	0.683613	0.997	0.961	0	Atp5e
0	1.20084	0.993	0.962	0	Gapdh
0	0.824552	0.996	0.966	0	Lamp1
0	1.49851	0.997	0.968	0	Prdx1
0	0.612726	0.995	0.966	0	Rpl36al
0	0.837558	1	0.972	0	Cyba
0	0.977354	1	0.987	0	Psap
0	0.541473	0.999	0.991	0	Myl6
0	0.483971	1	0.999	0	Rps8
0	1.132	1	1	0	Ftl1
1.16e-307	1.8432	0.353	0.113	2.07e-303	Pgk1
2.2e-307	1.44871	0.798	0.527	3.92e-303	Tpi1
1.75e-304	1.15426	0.843	0.617	3.13e-300	S100a10
2.5e-304	0.518679	0.996	0.982	4.46e-300	Clta
8.27e-304	1.3757	0.796	0.543	1.48e-299	Cd9
1.54e-303	0.510267	0.998	0.966	2.75e-299	Shfm1
1.25e-302	1.05325	0.803	0.53	2.23e-298	Cfp
8.3e-302	1.07174	0.933	0.815	1.48e-297	Ldha
1.05e-300	2.00773	0.309	0.091	1.88e-296	Spint1
7.05e-300	1.66766	0.437	0.17	1.26e-295	Mmp14
1.56e-299	1.19082	0.936	0.821	2.78e-295	Pkm
7.29e-299	0.936914	0.672	0.326	1.3e-294	S100a4
6.25e-297	0.888315	0.998	0.935	1.12e-292	Lyz2
6.21e-296	0.727922	0.944	0.804	1.11e-291	Vdac2
3.28e-294	0.901773	0.851	0.547	5.85e-290	Ndufc1
5.48e-294	0.892111	0.919	0.689	9.77e-290	Fcgr2b
4.5e-291	0.726306	0.944	0.796	8.02e-287	Cox7b
5.16e-291	1.41532	0.483	0.199	9.2e-287	Cerk
3.14e-289	1.85417	0.329	0.103	5.6e-285	Hopx
2.05e-288	0.518458	1	0.994	3.66e-284	Rps26
1.25e-286	0.745661	0.963	0.861	2.22e-282	Pitpna
4.95e-285	1.22292	0.817	0.557	8.83e-281	Ms4a6d
2.26e-284	0.880602	0.869	0.609	4.03e-280	mt-Nd3
4.4e-281	0.72476	0.946	0.798	7.85e-277	Atp5g1
6.31e-279	1.80478	0.325	0.104	1.12e-274	Slc7a8
8.15e-279	0.636648	0.985	0.918	1.45e-274	Sec61g
6.05e-278	1.20451	0.711	0.402	1.08e-273	Anxa1
8.24e-278	0.820606	0.913	0.721	1.47e-273	mt-Nd5
2.04e-276	1.4039	0.474	0.199	3.64e-272	Idh1
2.71e-276	1.21946	0.611	0.305	4.83e-272	Cebpa
1.61e-271	0.742462	0.953	0.851	2.87e-267	Dbi
2.88e-270	0.766649	0.921	0.682	5.13e-266	Csf2ra
1.48e-267	0.741572	0.983	0.936	2.65e-263	Hsp90b1
3.02e-267	0.866437	0.824	0.528	5.39e-263	Bola2
4.35e-267	0.770657	0.967	0.896	7.77e-263	Anxa5
1.31e-265	1.20484	0.991	0.963	2.33e-261	Ctsb
2.21e-265	0.535998	0.989	0.946	3.94e-261	Cox6c
1.4e-264	0.482668	1	0.998	2.5e-260	Rps2
1.72e-263	0.393872	1	0.998	3.06e-259	Serf2
5.38e-261	0.82115	0.965	0.85	9.6e-257	Grn
1.19e-259	0.689237	0.968	0.867	2.12e-255	Txn1
5.08e-259	0.747095	0.932	0.745	9.06e-255	Tkt
1.12e-254	0.820082	0.882	0.635	1.99e-250	Prelid1
8.56e-253	0.505763	1	1	1.53e-248	Actb
1.32e-251	0.407276	0.999	0.995	2.36e-247	Cfl1
3.02e-251	0.960914	0.7	0.386	5.4e-247	Atp6v1b2
1.55e-249	0.652341	0.983	0.924	2.77e-245	Pdia3
3.32e-249	0.540783	0.983	0.91	5.93e-245	Atp5j2
5.44e-249	0.614359	0.989	0.912	9.7e-245	Ucp2
1.4e-246	1.25743	0.649	0.364	2.5e-242	Pdia4
2.96e-246	1.57449	0.497	0.237	5.28e-242	Tmem37
1.11e-244	0.620725	0.968	0.862	1.97e-240	Rps27l
3.92e-244	1.27474	0.873	0.715	6.99e-240	Tgfbi
4.93e-244	0.377977	0.998	0.985	8.8e-240	Gng5
1.01e-243	1.52921	0.506	0.24	1.8e-239	Alas1
2.26e-243	1.43364	0.388	0.15	4.04e-239	Sh3pxd2b
4e-243	0.533453	0.982	0.917	7.13e-239	Cox5b
4.09e-243	1.08561	0.575	0.283	7.3e-239	Dnase2a
7.08e-243	0.739827	0.937	0.741	1.26e-238	Bcl2a1b
1.09e-242	2.86388	0.644	0.375	1.94e-238	Hmox1
1.36e-242	1.02393	0.696	0.408	2.43e-238	Rpn1
1.53e-242	0.815372	0.668	0.344	2.73e-238	Gda
7.59e-242	0.533063	0.975	0.904	1.35e-237	Slc25a3
2.02e-241	1.10747	0.91	0.726	3.61e-237	Esd
2.38e-241	0.945717	0.703	0.395	4.25e-237	Flna
2.58e-240	0.988098	0.757	0.495	4.6e-236	Rbpj
2.82e-237	0.64212	0.941	0.754	5.04e-233	2010107E04Rik
4.83e-237	0.646072	0.926	0.741	8.61e-233	Abracl
2.11e-234	1.41361	0.323	0.11	3.77e-230	Atp1a3
4.32e-234	1.37823	0.385	0.149	7.71e-230	Comtd1
4.33e-233	0.779695	0.894	0.671	7.72e-229	Pycard
8.33e-233	1.06595	0.623	0.34	1.49e-228	Colgalt1
4.34e-231	0.787265	0.866	0.642	7.74e-227	Psmb5
3.23e-230	0.725561	0.931	0.772	5.76e-226	Gm2a
1.34e-228	0.782707	0.733	0.432	2.39e-224	Vdac1
1.36e-227	0.828924	0.909	0.806	2.43e-223	Pdia6
3.66e-227	0.679502	0.924	0.76	6.54e-223	Mt1
3.51e-226	0.546724	0.998	0.971	6.26e-222	Gpx1
4.48e-226	0.763369	0.843	0.589	7.99e-222	Ndufa1
1.64e-225	0.904713	1	1	2.92e-221	Fth1
2.37e-225	0.520927	0.989	0.939	4.22e-221	Ppib
3.75e-225	1.47475	0.474	0.23	6.69e-221	Olfm1
3.17e-222	0.925942	0.735	0.453	5.66e-218	Cndp2
4.61e-220	0.821702	0.731	0.444	8.22e-216	Ahnak
2.09e-218	0.566948	0.954	0.83	3.74e-214	Uqcrq
8.08e-218	0.895302	0.743	0.459	1.44e-213	Dhrs3
2.23e-217	1.17469	0.468	0.213	3.97e-213	Spcs3
9.36e-217	1.53726	0.416	0.178	1.67e-212	AA467197
1.14e-214	0.721225	0.959	0.825	2.03e-210	Hexa
3.04e-213	0.379982	1	0.999	5.42e-209	Rpl23
6.94e-213	0.778079	0.833	0.585	1.24e-208	Cct8
8.95e-213	1.08176	0.547	0.28	1.6e-208	Adam15
1.37e-212	0.617125	0.981	0.919	2.45e-208	Sdcbp
2.92e-212	1.13066	0.689	0.432	5.21e-208	Ccdc109b
6.83e-211	1.11296	0.431	0.185	1.22e-206	Frrs1
2.92e-210	0.810602	0.833	0.584	5.2e-206	Lilrb4a
2.51e-209	1.25892	0.456	0.214	4.49e-205	Renbp
7.89e-209	0.625863	0.911	0.711	1.41e-204	Atp5k
6.7e-208	1.59468	0.268	0.088	1.2e-203	Emp1
7.46e-208	0.377224	1	0.982	1.33e-203	Arpc1b
8.28e-208	0.855352	0.722	0.44	1.48e-203	Ube2m
2.32e-207	1.01054	0.514	0.249	4.15e-203	Alcam
6.64e-206	0.39853	1	0.999	1.18e-201	mt-Co2
1.43e-205	0.496461	0.976	0.885	2.55e-201	Uqcrb
2e-205	0.539218	0.948	0.832	3.57e-201	Hspe1
4.97e-205	1.13701	0.475	0.224	8.86e-201	2024-09-09
7.63e-205	0.489129	0.999	0.997	1.36e-200	Actg1
1.38e-204	1.66496	0.764	0.614	2.46e-200	Ctsl
2.93e-204	0.652122	0.919	0.783	5.23e-200	Ran
9.4e-204	1.33613	0.387	0.164	1.68e-199	Npc1
9.66e-203	1.74054	0.259	0.086	1.72e-198	Abcc1
1.17e-202	0.674127	0.871	0.619	2.08e-198	Tmem256
1.73e-202	0.425961	0.999	0.998	3.09e-198	Rpl39
2.89e-200	1.52497	0.358	0.149	5.16e-196	Pfkl
3.8e-200	0.948989	0.633	0.362	6.78e-196	C1qbp
1.19e-199	0.421533	1	1	2.13e-195	Tpt1
1.05e-197	0.865988	0.648	0.368	1.87e-193	1810022K09Rik

## Sheet: C5
p_val	avg_log2FC	pct.1	pct.2	p_val_adj	gene
0	3.02137	0.959	0.274	0	Napsa
0	5.25354	0.702	0.023	0	Klrd1
0	6.8339	0.701	0.022	0	Cd209a
0	3.16972	0.755	0.118	0	Itgb7
0	3.658	0.77	0.145	0	Traf1
0	4.82429	0.698	0.083	0	H2-DMb2
0	5.46525	0.636	0.03	0	H2-Oa
0	2.85769	0.797	0.213	0	Bhlhe40
0	2.09983	0.893	0.322	0	S100a4
0	1.68329	0.908	0.369	0	Cytip
0	3.58316	0.628	0.101	0	Tnip3
0	1.97237	0.75	0.233	0	Cbfa2t3
0	3.35466	0.618	0.109	0	Avpi1
0	1.93747	0.568	0.075	0	Dpp4
0	2.04543	0.724	0.232	0	Slamf7
0	4.70576	0.519	0.046	0	Nr4a3
0	2.1307	0.626	0.155	0	Bri3bp
0	2.29428	0.627	0.156	0	Dusp5
0	2.96932	0.815	0.348	0	Rel
0	2.24364	0.688	0.224	0	Olfm1
0	1.72069	0.658	0.201	0	Mcemp1
0	3.15741	0.704	0.247	0	Etv3
0	2.44708	0.629	0.175	0	Gpr132
0	4.55269	0.476	0.03	0	H2-Ob
0	2.03774	0.588	0.152	0	Jak2
0	1.70121	0.678	0.246	0	Fem1c
0	3.42323	0.615	0.184	0	Clec10a
0	3.7627	0.512	0.085	0	Tnfsf9
0	3.11194	0.501	0.076	0	Map4k1
0	7.68193	0.421	0.009	0	Ccr7
0	3.67507	0.507	0.098	0	Grasp
0	2.06485	0.612	0.204	0	Vrk1
0	5.90174	0.414	0.009	0	P2ry10
0	2.72685	0.49	0.087	0	2024-09-06
0	5.26657	0.413	0.013	0	Siglecg
0	1.84537	0.633	0.242	0	Rnase6
0	2.25808	0.762	0.372	0	Cd83
0	1.71926	0.778	0.389	0	Nfkb1
0	2.88733	0.494	0.106	0	Malt1
0	2.12895	0.782	0.395	0	Bcl2a1d
0	1.95519	0.625	0.238	0	Pmaip1
0	2.99761	0.438	0.052	0	Klrk1
0	2.17717	0.509	0.124	0	Itpr1
0	1.70064	0.724	0.339	0	Ccdc88a
0	2.62531	0.48	0.096	0	Fam46c
0	1.84441	0.598	0.216	0	Pfkp
0	1.63983	0.573	0.191	0	Itgax
0	2.20693	0.556	0.177	0	Naga
0	3.8454	0.417	0.038	0	Kmo
0	1.41671	0.735	0.358	0	Dock10
0	1.90147	0.593	0.22	0	Ptger4
0	1.93644	0.493	0.121	0	Ass1
0	1.70326	0.641	0.271	0	Dapp1
0	2.05859	0.943	0.574	0	Syngr2
0	2.26446	0.549	0.184	0	Vps37b
0	1.6013	0.595	0.233	0	Lactb
0	1.28971	0.802	0.441	0	Fbl
0	2.124	0.996	0.637	0	Lsp1
0	1.91136	0.545	0.187	0	Nfkbie
0	2.31399	0.501	0.143	0	Wdfy4
0	3.81779	0.388	0.032	0	Ryr1
0	1.62097	0.522	0.168	0	Fyn
0	1.47899	0.83	0.476	0	Spag9
0	2.08466	0.589	0.235	0	Got1
0	1.86442	0.706	0.354	0	Kdm6b
0	1.51756	0.493	0.142	0	Amica1
0	3.65563	0.383	0.034	0	Pkp3
0	5.32477	0.358	0.011	0	Flt3
0	3.96672	0.446	0.102	0	Tbc1d4
0	1.25132	0.89	0.548	0	Hnrnpa1
0	2.26314	0.441	0.101	0	Dennd4a
0	1.82935	0.712	0.379	0	Ifrd1
0	2.62366	0.433	0.101	0	Nr4a2
0	2.95012	0.383	0.055	0	Gpr171
0	1.91605	0.454	0.132	0	Gpr137b-ps
0	2.21866	0.436	0.122	0	Elmsan1
0	2.29639	0.437	0.127	0	Rasgef1b
0	3.06353	0.359	0.051	0	Lmo1
0	2.05665	0.421	0.117	0	Phf11a
0	2.00125	0.422	0.122	0	Tbc1d9
0	2.30555	0.378	0.091	0	Dapk1
0	2.82987	0.338	0.057	0	Zbtb18
0	5.80944	0.308	0.027	0	Ccl17
0	2.20153	0.361	0.082	0	Tmem238
0	4.09726	0.299	0.023	0	Bcl11a
0	2.85215	0.322	0.048	0	Card11
0	2.68369	0.336	0.062	0	Stat5a
0	1.9039	0.373	0.1	0	Maff
0	3.70472	0.272	0.02	0	Tnfrsf18
0	2.78591	0.297	0.046	0	Nup210
0	3.49224	0.277	0.027	0	Pvrl1
0	2.66191	0.288	0.046	0	Chn2
0	1.72133	0.968	0.733	0	H2afy
0	2.92682	0.272	0.044	0	Stat4
0	2.34475	0.271	0.047	0	Zbtb46
0	1.2723	0.983	0.77	0	Vim
0	1.87488	0.994	0.808	0	Ifi30
0	1.58249	0.951	0.775	0	Gm2a
0	1.12179	0.922	0.755	0	Plbd1
0	0.925669	0.987	0.833	0	Rbm3
0	1.65149	0.979	0.853	0	Crip1
0	1.38129	0.999	0.901	0	Tmsb10
0	1.20177	0.995	0.911	0	Sub1
0	0.820022	0.998	0.948	0	Npm1
0	1.1764	0.999	0.952	0	Eef1b2
0	0.831976	0.998	0.968	0	Rpl15
0	1.03486	0.993	0.972	0	H2afz
0	0.695038	1	0.984	0	Btf3
0	1.10352	1	0.987	0	Gnb2l1
0	1.22836	1	0.988	0	Rpl12
0	0.976137	1	0.989	0	Rpl5
0	0.770303	1	0.99	0	Naca
0	0.783298	1	0.991	0	Rpl7a
0	0.796007	1	0.991	0	Rpl22
0	0.780979	1	0.994	0	Rps26
0	0.73136	1	0.994	0	Rpl29
0	0.693466	1	0.994	0	Rpl14
0	0.62448	1	0.995	0	Rpl3
0	0.794776	1	0.995	0	Rpl10a
0	0.679343	1	0.996	0	Rps18
0	0.959645	1	0.997	0	Rps4x
0	0.844583	1	0.997	0	Rps20
0	0.795454	1	0.997	0	Rps5
0	1.44548	1	0.997	0	Rpsa
0	1.0495	1	0.997	0	Actg1
0	0.983649	1	0.997	0	Rpl30
0	0.607327	1	0.997	0	Rpl24
0	0.752603	1	0.998	0	Rpl7
0	0.627547	1	0.998	0	Rps21
0	0.652055	1	0.998	0	Rpl39
0	0.821062	1	0.998	0	Rpl11
0	0.5677	1	0.998	0	Rpl6
0	0.874242	1	0.998	0	Rpl21
0	0.62948	1	0.998	0	Rpl32
0	0.978951	1	0.998	0	Rpl28
0	0.577578	1	0.998	0	Rps19
0	0.996391	1	0.998	0	Rpl18
0	0.877729	1	0.998	0	Rps15a
0	0.604106	1	0.998	0	Rpl26
0	1.12732	1	0.998	0	Rps7
0	0.912816	1	0.998	0	Rps2
0	1.02555	1	0.998	0	Rps10
0	0.65453	1	0.999	0	Rpl10
0	1.03467	1	0.999	0	Rps3a1
0	0.569864	1	0.999	0	Rpl34
0	0.781733	1	0.999	0	Rps8
0	0.875692	1	0.999	0	Rpl9
0	0.946458	1	0.999	0	Rplp0
0	0.961348	1	0.999	0	Rps11
0	0.744537	1	0.999	0	Rps3
0	0.82103	1	0.999	0	Rpl27a
0	0.839424	1	0.999	0	Rps13
0	0.893389	1	0.999	0	Rps12
0	0.571062	1	0.999	0	Rpl18a
0	0.998139	1	0.999	0	Rpl13
0	1.04337	1	0.999	0	Rps24
0	0.53914	1	0.999	0	Rplp1
0	0.806469	1	0.999	0	Eef1a1
0	0.807738	1	0.999	0	Rpl23
0	0.895454	1	0.999	0	Rpl19
0	0.953288	1	0.999	0	Rpl8
0	0.884061	1	0.999	0	Rpl17
0	0.906472	1	1	0	Actb
0	0.749446	1	1	0	Rps9
0	0.817325	1	1	0	Rps16
0	0.798488	1	1	0	Tpt1
0	0.719843	1	1	0	Rps27a
0	0.695403	1	1	0	Fau
5.83e-306	1.51272	0.672	0.307	1.04e-301	Uvrag
3.33e-305	1.24252	0.834	0.471	5.93e-301	Cnn2
1.05e-299	2.32729	0.251	0.05	1.87e-295	Gm15987
1.1e-299	2.42628	0.475	0.173	1.96e-295	Arl5c
2.72e-298	1.59906	0.578	0.227	4.85e-294	Myo1g
5.33e-292	1.39105	0.652	0.287	9.52e-288	Runx3
4.8e-287	2.04596	0.417	0.133	8.56e-283	Map3k14
1.33e-283	0.827518	0.993	0.913	2.36e-279	Psmb8
1.75e-283	1.67508	0.257	0.053	3.12e-279	Spint2
3.37e-283	1.76517	0.369	0.103	6e-279	Uck2
2.34e-280	0.551629	1	0.996	4.17e-276	Rps6
4.13e-277	1.29584	0.645	0.284	7.37e-273	Mpp6
2.47e-276	0.498537	1	0.997	4.41e-272	Rps15
2.79e-275	0.811854	0.985	0.907	4.98e-271	Sec61b
1.31e-274	1.38713	0.509	0.183	2.34e-270	Tes
5.59e-270	1.65151	0.47	0.167	9.97e-266	Mbtd1
1.23e-268	0.445704	1	0.999	2.2e-264	Rplp2
1.98e-268	1.55983	0.576	0.246	3.53e-264	Trappc5
4.32e-268	1.50749	0.522	0.2	7.7e-264	Adrbk2
5.12e-268	0.521095	1	0.998	9.14e-264	H3f3a
1.29e-262	2.33155	0.301	0.078	2.29e-258	Cd274
1.04e-261	0.384625	0.982	0.727	1.86e-257	S100a11
9.84e-261	1.28844	1	0.999	1.76e-256	Cst3
5.03e-260	1.68076	0.414	0.135	8.98e-256	Srebf2
2.84e-259	2.11101	0.283	0.07	5.07e-255	Tspan33
4.83e-259	1.49244	0.825	0.658	8.61e-255	Ckb
5.95e-259	0.464727	1	0.999	1.06e-254	Rps14
2.63e-258	0.971763	0.908	0.706	4.7e-254	Pim1
4.06e-258	1.28278	0.539	0.207	7.24e-254	Plp2
8.85e-258	0.67203	0.993	0.94	1.58e-253	Eif3f
1.64e-256	1.37868	0.869	0.663	2.92e-252	Mdh2
3.56e-254	1.20335	0.599	0.251	6.36e-250	Alcam

## Sheet: C6
p_val	avg_log2FC	pct.1	pct.2	p_val_adj	gene
0	5.41325	0.733	0.17	0	Ccl8
0	2.05999	0.859	0.423	0	AW112010
0	2.60375	0.532	0.152	0	Fam26f
0	1.47463	0.921	0.542	0	Ms4a7
0	1.96533	0.468	0.123	0	Vcam1
0	5.16509	0.383	0.039	0	Cxcl9
0	2.9572	0.486	0.152	0	Gbp2
0	2.04518	0.409	0.099	0	Ccl5
0	2.41864	0.324	0.071	0	Il18bp
0	3.10198	0.302	0.061	0	Serpina3g
0	1.25257	0.979	0.742	0	C1qc
0	1.39441	0.992	0.769	0	Aif1
0	1.2503	0.979	0.763	0	C1qa
0	1.15654	0.986	0.787	0	C1qb
0	1.06725	0.974	0.865	0	H2-Aa
0	1.23165	0.991	0.922	0	Apoe
0	0.99129	0.998	0.963	0	Ctsb
0	1.04483	1	0.993	0	B2m
0	0.901025	1	0.999	0	Itm2b
1.85e-305	0.802507	1	0.918	3.3e-301	Ctss
3.01e-300	0.589329	1	0.998	5.36e-296	H2-D1
1.21e-299	0.828948	0.997	0.863	2.16e-295	Unc93b1
1.02e-298	0.983055	0.978	0.853	1.82e-294	Grn
2.64e-296	1.41982	0.782	0.401	4.71e-292	Apobec3
3.93e-295	1.93262	0.617	0.26	7e-291	Slamf8
1.24e-293	1.07798	0.971	0.871	2.22e-289	H2-Ab1
2.02e-289	1.11419	0.95	0.659	3.61e-285	Cxcl16
4.52e-281	1.24038	0.839	0.459	8.06e-277	Pltp
2.17e-280	1.15834	0.903	0.559	3.87e-276	Adgre1
1.12e-273	0.699082	1	0.994	2.01e-269	H2-K1
1.48e-268	0.97941	0.971	0.852	2.64e-264	H2-Eb1
3.26e-264	1.62611	0.784	0.414	5.81e-260	Ccl12
3.39e-257	0.790875	0.998	0.882	6.05e-253	Ctsc
8.97e-256	0.644898	1	0.924	1.6e-251	Fcer1g
1.57e-254	2.89066	0.27	0.061	2.8e-250	Gbp5
4.36e-254	0.861343	0.99	0.809	7.77e-250	Ly86
6.65e-248	3.81301	0.345	0.101	1.19e-243	Cxcl10
2.72e-244	0.946642	0.962	0.831	4.85e-240	Tmem176a
1.05e-243	0.888163	0.995	0.938	1.88e-239	Cd74
6.17e-242	2.03064	0.681	0.363	1.1e-237	Irf7
7.9e-240	1.38034	0.944	0.836	1.41e-235	Sepp1
1.86e-234	1.0424	0.965	0.851	3.32e-230	Bst2
5.46e-231	2.97993	0.441	0.164	9.74e-227	Ifit3
1.48e-229	0.834797	0.976	0.875	2.64e-225	Tmem176b
2.34e-229	1.12702	0.909	0.612	4.17e-225	Fcgr1
3.06e-229	2.03234	0.538	0.234	5.45e-225	Ifi47
5.86e-229	1.61776	0.695	0.389	1.05e-224	Stat1
5.55e-228	1.54471	0.501	0.19	9.91e-224	Igf1
1.25e-227	1.37515	0.792	0.459	2.22e-223	Fcgr4
9.01e-225	0.83897	0.975	0.817	1.61e-220	H2-DMa
1.19e-221	0.633922	0.998	0.97	2.12e-217	Npc2
1.75e-220	0.804223	0.98	0.834	3.12e-216	Lgmn
1.15e-213	1.24612	0.738	0.412	2.04e-209	Lgals3bp
8.97e-213	2.13175	0.353	0.11	1.6e-208	Iigp1
1.73e-209	0.935369	0.872	0.606	3.09e-205	Cd63
3.33e-205	1.70512	0.6	0.3	5.93e-201	Zbp1
9.57e-203	3.15921	0.32	0.101	1.71e-198	Ifit2
1.64e-194	1.14982	0.704	0.375	2.93e-190	Tmem106a
3.46e-193	0.503197	1	1	6.16e-189	Rps29
6.84e-192	1.07296	0.592	0.268	1.22e-187	Ccl7
1.8e-188	0.7182	0.991	0.93	3.21e-184	Ly6e
1.3e-185	1.8815	0.542	0.267	2.32e-181	Mnda
1.17e-184	1.64596	0.499	0.224	2.1e-180	Gbp3
1.93e-182	2.94947	0.295	0.092	3.45e-178	Ifit1
8.74e-182	1.05575	0.771	0.477	1.56e-177	P2rx4
3.36e-181	0.72234	0.982	0.914	6e-177	Psmb8
3.81e-181	0.764344	0.944	0.764	6.79e-177	H2-DMb1
3.23e-179	2.87903	0.253	0.071	5.76e-175	Ifit3b
2.13e-178	0.969718	0.803	0.464	3.8e-174	Cd72
1.91e-176	1.69956	0.661	0.392	3.41e-172	Phf11b
2.73e-176	0.711037	0.977	0.807	4.86e-172	Lst1
4.49e-175	0.646921	0.999	0.979	8.02e-171	Rps28
7.14e-175	0.636079	0.998	0.937	1.27e-170	Lyz2
3.83e-173	0.691712	0.965	0.782	6.84e-169	Rgs10
1.45e-168	0.829937	0.857	0.559	2.59e-164	Clec12a
1.92e-167	0.949926	0.731	0.403	3.42e-163	Axl
5.97e-164	0.96696	0.861	0.596	1.06e-159	Irf8
1.12e-163	0.961972	0.722	0.444	1.99e-159	Pf4
3.19e-163	0.950823	0.873	0.668	5.69e-159	Trf
1.35e-161	2.12698	0.35	0.131	2.42e-157	Cd40
1.76e-161	1.79399	0.389	0.155	3.14e-157	Gm4955
1.19e-159	0.936211	0.779	0.473	2.13e-155	Clec4a1
3.41e-157	0.948475	0.834	0.605	6.07e-153	Psmb9
3.51e-157	1.18527	0.523	0.238	6.27e-153	Hpgds
2.23e-156	1.33173	0.636	0.354	3.97e-152	Fgl2
1.35e-155	0.564265	0.995	0.912	2.41e-151	Ctsh
2.79e-154	2.20857	0.257	0.078	4.97e-150	Oasl1
2.06e-152	1.26661	0.267	0.082	3.67e-148	Cp
2.34e-151	1.09115	0.742	0.459	4.17e-147	Fcgrt
1e-149	0.545219	0.998	0.961	1.79e-145	Ctsz
7.28e-149	1.05561	0.755	0.506	1.3e-144	Blvrb
4.43e-148	0.865095	0.761	0.443	7.91e-144	C3ar1
6.69e-148	1.21855	0.453	0.198	1.19e-143	Adap2os
3.97e-147	1.66116	0.32	0.115	7.08e-143	Gm4951
1.09e-144	0.65826	0.944	0.83	1.95e-140	Hexa
4.7e-142	1.12105	0.592	0.321	8.38e-138	Rnaset2b
1.34e-141	0.565764	0.973	0.916	2.38e-137	Vamp8
1.52e-140	1.35397	0.511	0.253	2.71e-136	Fcrls
5.16e-140	1.56746	0.437	0.201	9.21e-136	Ube2l6
9.79e-140	1.37395	0.551	0.3	1.75e-135	Tor3a
1.53e-139	1.16355	0.737	0.471	2.73e-135	Marcksl1
8.45e-139	1.02379	0.631	0.354	1.51e-134	Rnaset2a
4.77e-138	0.386279	1	1	8.51e-134	Ftl1
6.89e-138	1.33219	0.448	0.205	1.23e-133	Fam213b
1.3e-136	0.908199	0.737	0.45	2.31e-132	Maf
1.68e-135	1.70863	0.469	0.234	3e-131	Phf11d
3.95e-134	0.751174	0.931	0.848	7.05e-130	Sepw1
2.07e-133	0.55819	0.988	0.834	3.69e-129	Ms4a6c
4.44e-133	1.79451	0.375	0.161	7.93e-129	C3
9.33e-133	1.12662	0.623	0.368	1.66e-128	Tap1
3.12e-132	1.00781	0.672	0.397	5.56e-128	Cd86
3.88e-132	1.16623	0.557	0.293	6.92e-128	Lacc1
1.59e-131	0.990318	0.58	0.305	2.84e-127	Adap2
2.07e-129	2.11384	0.338	0.14	3.69e-125	Usp18
1.36e-128	0.812827	0.791	0.527	2.42e-124	Limd2
2.1e-128	0.625233	0.948	0.772	3.74e-124	Pld4
5.29e-128	0.786017	0.696	0.426	9.44e-124	Rps27rt
5.66e-127	0.714528	0.887	0.659	1.01e-122	Ms4a6b
1.41e-126	1.34084	0.36	0.148	2.52e-122	Aoah
7.06e-126	0.710019	0.854	0.618	1.26e-121	Clec4a3
1.25e-125	1.06567	0.595	0.341	2.23e-121	H2-T22
3.02e-124	0.500073	0.999	0.988	5.39e-120	Psap
4.96e-123	0.476406	0.999	0.999	8.84e-119	Rps27
7.14e-123	0.886272	0.893	0.78	1.27e-118	Psme2
7.71e-123	0.875612	0.624	0.354	1.38e-118	Rpl23a-ps3
1.91e-122	1.97851	0.599	0.375	3.41e-118	Isg15
2.19e-121	1.59379	0.361	0.158	3.91e-117	Igtp
1.93e-120	1.2684	0.715	0.485	3.45e-116	Ifi204
7.17e-120	0.739003	0.907	0.788	1.28e-115	H2-T23
1.41e-117	1.30637	0.361	0.154	2.51e-113	Gpr34
9.35e-117	0.677398	0.892	0.698	1.67e-112	Fcgr2b
1.53e-116	1.09855	0.46	0.224	2.73e-112	Pdlim4
4.05e-116	0.764432	0.723	0.434	7.23e-112	Gatm
4.86e-116	1.14365	0.487	0.247	8.67e-112	Slamf7
8.73e-116	1.58901	0.382	0.177	1.56e-111	Pydc4
1.08e-115	1.05239	0.682	0.42	1.93e-111	Mrc1
4.37e-115	0.725832	0.826	0.604	7.79e-111	Itm2c
5.14e-115	1.10556	0.525	0.285	9.17e-111	Il2rg
2.44e-114	0.73001	0.771	0.515	4.35e-110	Timp2
4.78e-114	1.86379	0.304	0.125	8.52e-110	Phf11a
1.58e-113	0.624267	0.937	0.785	2.82e-109	Csf1r
2.25e-113	0.823589	0.676	0.402	4.01e-109	Gpr65
3.36e-112	1.11142	0.559	0.32	6e-108	Trafd1
6.49e-112	0.998338	0.495	0.25	1.16e-107	Blnk
8.39e-112	0.577222	0.99	0.985	1.5e-107	Rpl23a
4.72e-111	0.842397	0.781	0.544	8.41e-107	Epsti1
1.63e-110	0.564523	0.962	0.825	2.9e-106	Fcgr3
3.79e-110	0.729785	0.734	0.455	6.77e-106	Lair1
5.82e-110	1.10954	0.444	0.218	1.04e-105	Il21r
3.67e-109	0.976721	0.474	0.238	6.54e-105	Rpl6l
1.83e-108	1.18561	0.413	0.198	3.26e-104	Rasa4
2.41e-108	0.734416	0.761	0.507	4.3e-104	Lpcat2
6.18e-108	0.759897	0.716	0.463	1.1e-103	Cndp2
2.25e-107	0.680111	0.824	0.585	4.01e-103	Cx3cr1
9.8e-105	0.521	0.958	0.815	1.75e-100	Ptpn18
1.3e-104	0.936107	0.604	0.357	2.32e-100	Scimp
9.28e-103	0.915857	0.55	0.311	1.65e-98	Tmcc3
5.06e-102	0.558362	0.655	0.38	9.02e-98	Cd83
1.03e-100	0.497673	0.964	0.864	1.84e-96	Marcks
5.12e-99	0.740577	0.71	0.472	9.14e-95	Camk1
9.86e-99	1.19255	0.429	0.222	1.76e-94	Hist3h2a
1.29e-98	1.0211	0.503	0.279	2.3e-94	Tmem86a
3.67e-98	0.878323	0.543	0.308	6.55e-94	Fgd2
5.46e-98	0.818253	0.643	0.414	9.75e-94	Wdr89
2.08e-96	1.29627	0.33	0.146	3.71e-92	Zmynd15
2.54e-94	0.955471	0.62	0.398	4.53e-90	Rtp4
2.66e-94	0.486752	0.965	0.8	4.74e-90	Fyb
7.58e-94	0.760925	0.645	0.4	1.35e-89	Rps12-ps3
3.1e-93	0.436408	0.992	0.967	5.53e-89	Lamp1
3.32e-92	0.470468	0.747	0.482	5.92e-88	Ighm
1.22e-91	0.912514	0.502	0.279	2.18e-87	Frmd4b
1.32e-91	0.532266	0.939	0.813	2.35e-87	Efhd2
1.55e-90	0.693032	0.656	0.406	2.76e-86	Ccr5
2.33e-90	1.11642	0.527	0.321	4.16e-86	Xaf1
2.41e-90	1.06154	0.414	0.213	4.29e-86	Acp2
3.54e-90	0.627889	0.761	0.51	6.31e-86	P2ry6
2.59e-89	0.774186	0.722	0.524	4.62e-85	M6pr
1.13e-88	0.309141	0.566	0.331	2.01e-84	H2-Q7
1.36e-88	0.540374	0.903	0.785	2.42e-84	Asah1
2.05e-88	0.381602	1	0.973	3.65e-84	Cyba
3.92e-88	0.711785	0.667	0.425	7e-84	Abhd12
1.2e-87	0.887638	0.471	0.258	2.15e-83	Pld3
1.22e-86	0.578197	0.867	0.678	2.17e-82	Clec4a2
6.22e-86	1.58145	0.295	0.135	1.11e-81	Herc6
4.57e-85	0.900864	0.514	0.3	8.15e-81	Zeb2os
1.72e-84	0.371802	0.999	0.993	3.07e-80	mt-Nd1
1.71e-83	0.282571	1	1	3.06e-79	Rpl41
2e-83	1.19774	0.457	0.261	3.57e-79	Gbp7
3.5e-83	0.537363	0.883	0.739	6.24e-79	Snx5
3.49e-81	0.423501	0.964	0.928	6.22e-77	Akr1a1
4.99e-81	0.787803	0.761	0.611	8.9e-77	Psmb10
5.13e-81	0.819453	0.624	0.428	9.15e-77	Glul
5.34e-81	1.05433	0.519	0.321	9.53e-77	Oasl2
5.69e-81	0.893862	0.449	0.245	1.01e-76	Pla2g15
1.18e-80	0.858256	0.452	0.247	2.11e-76	Gm9493
5.42e-80	0.327051	1	0.999	9.66e-76	Tmsb4x
2.23e-79	0.778037	0.567	0.356	3.97e-75	H2-M3
2.48e-79	0.540444	0.792	0.567	4.43e-75	Ms4a6d
3.97e-79	0.465045	0.916	0.801	7.08e-75	Ctsa
5.8e-78	0.689099	0.756	0.589	1.03e-73	Tapbp

## Sheet: C7
p_val	avg_log2FC	pct.1	pct.2	p_val_adj	gene
1.25e-97	1.48444	0.98	0.896	2.23e-93	Gm42418
1.8e-54	0.982606	0.755	0.531	3.21e-50	Mif
5.77e-53	0.505809	0.745	0.434	1.03e-48	Capg
3.92e-49	0.638755	0.843	0.563	7e-45	Aprt
1.13e-43	0.694798	0.882	0.669	2.02e-39	Mdh2
1.31e-39	0.494343	0.989	0.986	2.34e-35	Gng5
3.36e-37	0.502253	0.73	0.46	5.99e-33	Clec4n
9.7e-35	0.552258	0.845	0.617	1.73e-30	Pgam1
2.63e-34	0.502318	0.987	0.963	4.69e-30	Atp5e
1.06e-33	0.531482	0.986	0.964	1.9e-29	Gapdh
6.64e-33	0.464896	0.984	0.988	1.18e-28	Chchd2
1.65e-32	0.643385	0.984	0.886	2.94e-28	Cox7a2
1.93e-32	0.637212	0.907	0.722	3.44e-28	Atp5k
1.97e-31	0.496769	0.986	0.993	3.52e-27	Cox8a
5.09e-31	0.629598	0.811	0.635	9.08e-27	Bag1
3.01e-30	0.694834	0.84	0.661	5.37e-26	Usmg5
9.85e-30	0.635903	0.851	0.68	1.76e-25	Arpp19
7.2e-29	0.352124	0.988	0.998	1.28e-24	Ppia
1.05e-28	0.512713	0.948	0.79	1.87e-24	Ran
6.72e-28	0.563997	0.801	0.609	1.2e-23	Nme1
1.05e-27	0.492243	0.888	0.715	1.87e-23	Eif4g2
1.34e-27	0.553752	0.837	0.655	2.39e-23	Psmb5
1.64e-27	0.608302	0.933	0.764	2.93e-23	2010107E04Rik
2.15e-27	0.529917	0.913	0.747	3.84e-23	Snrpe
2.94e-27	0.598817	0.834	0.674	5.25e-23	1810037I17Rik
5.22e-27	0.530514	0.953	0.82	9.3e-23	Aldoa
6.33e-27	0.369838	0.987	0.994	1.13e-22	Rps26
1.61e-26	1.07067	0.536	0.434	2.88e-22	AY036118
2.2e-26	0.335511	0.988	0.998	3.92e-22	Rps21
2.59e-26	0.544644	0.807	0.624	4.63e-22	Ranbp1
3.93e-26	0.481378	0.871	0.67	7.02e-22	Vasp
5.4e-26	0.519025	0.955	0.797	9.63e-22	Cstb
1.31e-25	0.569878	0.952	0.836	2.33e-21	Uqcrq
1.82e-25	0.528051	0.959	0.803	3.24e-21	Cox7b
4.34e-25	0.507892	0.98	0.938	7.73e-21	Tceb2
6.45e-25	0.313905	0.811	0.556	1.15e-20	Cd9
1.18e-24	0.610855	0.771	0.622	2.1e-20	Sf3b5
1.22e-24	0.42483	0.972	0.873	2.17e-20	Txn1
1.69e-24	0.504557	0.834	0.65	3.02e-20	Prelid1
4.32e-24	0.534347	0.917	0.76	7.7e-20	Ndufb9
4.81e-24	0.368351	0.973	0.788	8.58e-20	Gm10076
5.19e-24	0.567602	0.775	0.614	9.26e-20	Trmt112
1.36e-23	0.529075	0.856	0.695	2.42e-19	Ube2i
1.38e-23	0.490738	0.973	0.867	2.46e-19	Rps27l
2.2e-23	0.543917	0.966	0.85	3.92e-19	Rbx1
4.52e-23	0.452463	0.93	0.727	8.05e-19	Eno1
5.39e-23	0.499502	0.828	0.651	9.61e-19	Nop10
1.09e-22	0.402974	0.995	0.972	1.95e-18	Gpx1
1.19e-22	0.5942	0.78	0.624	2.12e-18	St13
1.46e-22	0.704303	0.701	0.567	2.61e-18	Ndufc1
2.48e-22	0.449132	0.711	0.523	4.43e-18	Ninj1
4.87e-22	0.548681	0.753	0.601	8.69e-18	Cct8
7.04e-22	0.389298	0.986	0.994	1.25e-17	Ybx1
1.73e-21	0.615118	0.727	0.596	3.09e-17	Ndufs5
1.9e-21	0.595093	0.985	0.97	3.39e-17	Prdx1
3.36e-21	0.495515	0.953	0.818	6e-17	Ost4
4.52e-21	0.563577	0.724	0.585	8.06e-17	Llph
5.2e-21	0.558629	0.882	0.718	9.28e-17	Minos1
8.2e-21	0.635289	0.763	0.589	1.46e-16	Cycs
9.1e-21	0.672216	0.641	0.544	1.62e-16	Snrpd3
1.02e-20	0.564178	0.889	0.734	1.83e-16	Eif2s2
1.54e-20	0.365839	0.974	0.931	2.75e-16	Hnrnpa2b1
3.76e-20	0.267648	0.988	0.999	6.71e-16	Rps8
4.33e-20	0.465765	0.942	0.821	7.73e-16	Ldha
4.62e-20	0.484607	0.876	0.713	8.25e-16	Calm3
1.29e-19	0.482782	0.91	0.771	2.3e-15	Psmb3
1.49e-19	1.05833	0.619	0.498	2.66e-15	2810474O19Rik
1.75e-19	0.436448	0.917	0.748	3.12e-15	Tubb5
1.83e-19	0.268758	0.989	0.991	3.27e-15	Rpl22
3.05e-19	0.462345	0.945	0.806	5.44e-15	Mrpl52
4.53e-19	0.440265	0.908	0.734	8.08e-15	Taf10
8.11e-19	0.612303	0.677	0.563	1.45e-14	Cox17
1.04e-18	0.3444	0.91	0.699	1.86e-14	Cdk2ap2
1.07e-18	0.314245	0.151	0.305	1.91e-14	Gm26917
1.19e-18	0.542592	0.754	0.616	2.12e-14	Mrps21
1.3e-18	0.530306	0.898	0.748	2.32e-14	Ndufb7
1.33e-18	0.539334	0.683	0.563	2.36e-14	Ptges3
2.24e-18	0.587569	0.661	0.545	3.99e-14	Tpi1
3.45e-18	0.436288	0.883	0.72	6.16e-14	Erh
4.17e-18	0.547293	0.67	0.548	7.43e-14	Bola2
6.06e-18	0.434417	0.957	0.826	1.08e-13	Pkm
6.36e-18	0.512706	0.759	0.591	1.13e-13	Irf2bp2
1.43e-17	0.45629	0.85	0.705	2.56e-13	Lamtor2
1.51e-17	0.44849	0.865	0.745	2.7e-13	Srp14
1.6e-17	0.269912	0.712	0.527	2.85e-13	Prdx6
2.34e-17	0.54801	0.893	0.741	4.17e-13	Park7
2.36e-17	0.456941	0.796	0.647	4.21e-13	Pebp1
2.85e-17	0.197582	0.886	0.658	5.08e-13	Plin2
3.49e-17	0.422218	0.858	0.682	6.22e-13	Myeov2
4.39e-17	0.163126	0.959	0.849	7.84e-13	Ctsd
5.62e-17	0.928048	0.292	0.194	1e-12	AA467197
6.24e-17	0.49952	0.774	0.636	1.11e-12	Sf3b6
6.7e-17	0.58895	0.687	0.59	1.2e-12	Ndufs7
7.47e-17	0.52106	0.91	0.77	1.33e-12	Uqcr11
1.56e-16	0.494744	0.956	0.806	2.78e-12	Atp5g1
2.82e-16	0.476937	0.71	0.552	5.04e-12	Neurl3
6.02e-16	0.46426	0.742	0.605	1.07e-11	Ndufa1
6.17e-16	0.427535	0.794	0.642	1.1e-11	Atp6v1e1
7.53e-16	0.508139	0.675	0.557	1.34e-11	Hnrnpab
7.55e-16	0.51177	0.719	0.601	1.35e-11	Mrps14
8.24e-16	0.389688	0.815	0.649	1.47e-11	Pak2
8.67e-16	0.525049	0.706	0.591	1.55e-11	Timm13
9.18e-16	0.400538	0.859	0.727	1.64e-11	Vapa
9.3e-16	0.451848	0.753	0.611	1.66e-11	Ssb
9.98e-16	0.430205	0.748	0.593	1.78e-11	Hnrnpd
2.23e-15	0.237268	0.989	0.999	3.98e-11	Rps12
2.59e-15	0.537228	0.73	0.607	4.62e-11	Ndufb4
2.91e-15	0.377704	0.749	0.577	5.18e-11	Apbb1ip
3.15e-15	0.526508	0.71	0.592	5.63e-11	Atp5g3
3.74e-15	0.434422	0.81	0.665	6.67e-11	Tomm22
4.55e-15	0.14607	0.19	0.346	8.12e-11	S100a1
6.61e-15	0.328796	0.978	0.943	1.18e-10	Dynll1
6.85e-15	0.464073	0.893	0.748	1.22e-10	Atp5o
7.02e-15	0.415572	0.865	0.724	1.25e-10	Psmb6
9.32e-15	0.298068	0.985	0.968	1.66e-10	Shfm1
1.04e-14	0.277287	0.993	0.992	1.86e-10	Myl6
1.05e-14	0.455118	0.902	0.751	1.87e-10	Ndufa3
1.62e-14	0.4384	0.738	0.609	2.89e-10	Nhp2l1
1.78e-14	0.35102	0.981	0.962	3.17e-10	Cox6b1
2.11e-14	0.535834	0.913	0.774	3.77e-10	Uqcr10
2.39e-14	0.189721	0.987	0.997	4.26e-10	Rpsa
3.14e-14	0.480543	0.681	0.589	5.6e-10	Tceb1
3.31e-14	0.419769	0.805	0.667	5.91e-10	Psmb4
3.45e-14	0.422001	0.93	0.779	6.15e-10	Set
3.74e-14	0.540294	0.662	0.58	6.68e-10	Psmd4
5.11e-14	0.476574	0.705	0.596	9.11e-10	Ssu72
1.73e-13	0.399273	0.856	0.703	3.09e-09	Bax
1.74e-13	0.232252	0.991	0.998	3.1e-09	Rpl38
1.89e-13	0.411904	0.81	0.67	3.37e-09	Ubxn1
2.02e-13	0.395698	0.804	0.65	3.61e-09	Snrpf
2.04e-13	0.401988	0.811	0.664	3.63e-09	Eif3c
2.21e-13	0.819524	0.533	0.468	3.94e-09	Ncf1
5.41e-13	0.418003	0.837	0.693	9.65e-09	Skap2
5.51e-13	0.419988	0.831	0.678	9.83e-09	Mtdh
5.75e-13	0.236847	0.793	0.558	1.03e-08	Cdkn1a
6.4e-13	0.318472	0.986	0.983	1.14e-08	Gabarap
7.07e-13	0.394354	0.906	0.781	1.26e-08	Psma2
7.47e-13	0.198414	0.891	0.663	1.33e-08	Basp1
8.01e-13	0.475377	0.949	0.846	1.43e-08	Ndufa7
8.17e-13	0.274875	0.927	0.769	1.46e-08	Gngt2
1.12e-12	0.402694	0.737	0.607	2e-08	Cmpk1
1.21e-12	0.36803	0.906	0.752	2.15e-08	Abracl
1.27e-12	0.376456	0.759	0.63	2.26e-08	Bzw1
1.56e-12	0.365384	0.911	0.771	2.78e-08	Actr2
2.73e-12	0.38022	0.855	0.697	4.88e-08	Tax1bp1
2.95e-12	0.554108	0.65	0.562	5.27e-08	Mpc2
4.66e-12	0.39518	0.825	0.69	8.3e-08	Sf3b2
5.16e-12	0.148301	0.801	0.572	9.2e-08	Ms4a6d
6.1e-12	0.37279	0.965	0.856	1.09e-07	Cox6a1
6.44e-12	0.395724	0.948	0.836	1.15e-07	Tomm7
7.01e-12	0.372523	0.984	0.96	1.25e-07	Cox7c
1.13e-11	0.268558	0.987	0.979	2.02e-07	Rhoa
1.32e-11	0.399269	0.747	0.606	2.36e-07	Xbp1
1.48e-11	0.385948	0.844	0.701	2.64e-07	Tbca
1.61e-11	0.355242	0.747	0.618	2.87e-07	Tsc22d4
1.97e-11	0.351457	0.942	0.833	3.51e-07	Snrpb
2.25e-11	0.405898	0.723	0.618	4.01e-07	Rheb
3.03e-11	0.386771	0.89	0.718	5.4e-07	Picalm
3.05e-11	0.406619	0.763	0.648	5.44e-07	Dynlrb1
3.39e-11	0.468487	0.688	0.589	6.04e-07	Ier3ip1
4.24e-11	0.409457	0.878	0.736	7.56e-07	Esd
6.08e-11	0.38673	0.728	0.613	1.08e-06	Timm10b
6.66e-11	0.365959	0.845	0.722	1.19e-06	Dazap2
8.54e-11	0.357465	0.717	0.596	1.52e-06	Cap1
8.57e-11	0.333116	0.778	0.621	1.53e-06	Tmem258
9.86e-11	0.313618	0.944	0.728	1.76e-06	Lgals1
9.96e-11	0.406088	0.771	0.639	1.78e-06	Snrpd2
1.3e-10	0.475385	0.66	0.589	2.32e-06	Ndufa8
1.4e-10	0.272189	0.841	0.682	2.5e-06	Hmgb2
1.47e-10	0.320124	0.783	0.646	2.62e-06	Ptbp3
1.89e-10	0.371412	0.75	0.631	3.37e-06	Psma1
1.94e-10	0.471946	0.971	0.911	3.46e-06	Atp5j
2.09e-10	0.319206	0.904	0.749	3.73e-06	Eif5
2.1e-10	0.214838	0.985	0.997	3.75e-06	Pfn1
2.68e-10	0.387619	0.778	0.649	4.78e-06	Swi5
3.03e-10	0.31577	0.959	0.885	5.4e-06	Nedd8
3.05e-10	0.313641	0.874	0.727	5.45e-06	Snrpg
3.48e-10	0.360187	0.942	0.79	6.21e-06	H2afj
4.91e-10	0.314151	0.787	0.65	8.75e-06	Ap2s1
4.94e-10	0.33537	0.748	0.634	8.81e-06	Ube2b
5.48e-10	0.359695	0.941	0.84	9.77e-06	Snx3
5.86e-10	0.491646	0.637	0.576	1.05e-05	Ndufb3
6.08e-10	0.183559	0.829	0.645	1.08e-05	Pnp
6.33e-10	0.371157	0.828	0.697	1.13e-05	Ndufb5
6.52e-10	0.247529	0.988	0.998	1.16e-05	Rps2
7.57e-10	0.390082	0.719	0.588	1.35e-05	Sec11c
8.07e-10	0.325648	0.905	0.759	1.44e-05	Hn1
8.29e-10	0.320669	0.928	0.785	1.48e-05	Srsf3
8.6e-10	0.350647	0.881	0.768	1.53e-05	Pcbp1
9.56e-10	0.347223	0.814	0.673	1.7e-05	Krtcap2
1.03e-09	0.355397	0.797	0.667	1.84e-05	Supt4a
1.1e-09	0.257854	0.742	0.571	1.97e-05	Itgb2
1.15e-09	0.363063	0.928	0.828	2.04e-05	Cnbp
1.58e-09	0.399652	0.633	0.536	2.83e-05	Hspd1
1.59e-09	0.3502	0.928	0.788	2.83e-05	Anp32b
1.69e-09	0.320899	0.927	0.803	3.02e-05	Psma3
1.84e-09	0.363408	0.957	0.893	3.28e-05	Atp6v1g1
1.9e-09	0.355096	0.876	0.749	3.39e-05	Srp9
1.91e-09	0.285085	0.816	0.687	3.4e-05	Tomm20
2.8e-09	0.394608	0.98	0.948	5e-05	Cox6c

## Sheet: C8
p_val	avg_log2FC	pct.1	pct.2	p_val_adj	gene
0	6.64577	0.926	0.029	0	Birc5
0	6.74599	0.92	0.031	0	2810417H13Rik
0	6.2802	0.885	0.04	0	Mki67
0	4.57857	0.922	0.087	0	Cks1b
0	5.15106	0.996	0.19	0	Stmn1
0	5.66501	0.839	0.039	0	Cdca8
0	6.17591	0.848	0.053	0	Top2a
0	6.28522	0.797	0.019	0	Cdca3
0	5.89991	0.782	0.025	0	Spc24
0	4.08406	0.845	0.11	0	Smc2
0	4.9392	0.74	0.04	0	Racgap1
0	6.29317	0.702	0.016	0	Tpx2
0	4.27656	0.831	0.15	0	H2afx
0	5.53296	0.711	0.031	0	Tk1
0	5.07731	0.714	0.035	0	Asf1b
0	5.29929	0.702	0.035	0	Cdk1
0	6.18327	0.693	0.029	0	Ube2c
0	5.99616	0.682	0.022	0	Cenpe
0	7.00207	0.661	0.007	0	Ccna2
0	7.14948	0.654	0.009	0	Nusap1
0	1.83649	0.896	0.251	0	Lmnb1
0	3.16934	0.882	0.239	0	Smc4
0	4.02641	0.71	0.077	0	Incenp
0	6.74798	0.64	0.009	0	Casc5
0	3.48253	0.738	0.11	0	Ezh2
0	3.76612	0.695	0.08	0	Rrm1
0	5.81621	0.634	0.019	0	Ccnb2
0	6.56648	0.627	0.014	0	Cenpf
0	6.4058	0.628	0.015	0	Prc1
0	3.32318	0.737	0.128	0	Gmnn
0	6.18638	0.69	0.084	0	Hist1h2ap
0	2.51578	0.894	0.3	0	2700094K13Rik
0	5.39128	0.614	0.025	0	Aurkb
0	4.14885	0.658	0.07	0	Tyms
0	4.36033	0.631	0.043	0	Tacc3
0	2.62999	0.959	0.373	0	Hmgn2
0	6.25402	0.637	0.052	0	Hist1h1b
0	4.80037	0.618	0.035	0	Knstrn
0	5.80352	0.594	0.016	0	Ckap2l
0	2.41613	0.883	0.308	0	Tmpo
0	6.32518	0.582	0.015	0	Rrm2
0	2.23727	0.839	0.272	0	Lsm2
0	5.25185	0.576	0.018	0	Cenpm
0	2.71267	0.677	0.126	0	Ccdc34
0	7.31456	0.554	0.005	0	Hmmr
0	7.1697	0.544	0.006	0	Kif11
0	4.74492	0.567	0.03	0	Kif23
0	2.72182	0.963	0.427	0	H2afv
0	3.54358	0.63	0.094	0	Atad2
0	3.37175	0.652	0.122	0	Dut
0	5.72411	0.537	0.013	0	Lockd
0	5.94475	0.534	0.011	0	Ndc80
0	5.19489	0.539	0.021	0	Bub1b
0	3.20124	0.603	0.086	0	Mcm5
0	1.93698	0.727	0.216	0	Cks2
0	6.55619	0.516	0.007	0	Kif15
0	2.17532	0.937	0.429	0	Nucks1
0	2.11213	0.855	0.347	0	Anp32e
0	2.06588	0.829	0.325	0	Prdx4
0	3.07671	0.606	0.102	0	Fen1
0	3.16585	0.595	0.093	0	Mcm7
0	2.61229	0.627	0.126	0	Cmc2
0	6.01802	0.554	0.054	0	Hist1h2ae
0	3.2852	0.6	0.103	0	Lig1
0	3.09712	0.675	0.179	0	Cenpa
0	2.4837	0.63	0.135	0	Pmf1
0	2.72409	0.628	0.134	0	Dnajc9
0	6.31611	0.501	0.008	0	Kif22
0	5.04371	0.511	0.021	0	Kif20b
0	2.76803	0.61	0.125	0	Nrm
0	5.3044	0.498	0.018	0	Clspn
0	7.12057	0.483	0.004	0	Pbk
0	5.44701	0.491	0.013	0	Rad51ap1
0	4.97311	0.497	0.021	0	Spc25
0	4.15555	0.509	0.033	0	Cenpw
0	7.54138	0.477	0.003	0	Esco2
0	3.08728	0.548	0.08	0	Rfc5
0	5.50169	0.471	0.015	0	Fbxo5
0	5.87715	0.463	0.011	0	Cdkn3
0	6.87465	0.456	0.006	0	Ccnb1
0	3.19724	0.519	0.07	0	Dbf4
0	5.19732	0.464	0.017	0	Ncapd2
0	5.51743	0.459	0.013	0	Dlgap5
0	4.22389	0.474	0.029	0	Mad2l1
0	6.04672	0.457	0.013	0	Cdc20
0	2.30226	0.589	0.145	0	Rangap1
0	4.49282	0.47	0.027	0	Uhrf1
0	2.92314	0.525	0.085	0	Rfc4
0	4.72408	0.462	0.023	0	Mis18bp1
0	2.56117	0.564	0.127	0	Hjurp
0	6.60637	0.442	0.006	0	Bub1
0	2.88149	0.536	0.101	0	Syce2
0	3.26948	0.512	0.079	0	Cdkn2c
0	6.49483	0.437	0.006	0	Melk
0	4.55418	0.453	0.022	0	Cit
0	6.05549	0.437	0.007	0	Shcbp1
0	4.92518	0.448	0.018	0	Diaph3
0	2.54149	0.555	0.126	0	Tipin
0	3.07043	0.494	0.074	0	Hirip3
0	6.60617	0.423	0.005	0	Kif4
0	2.82784	0.502	0.085	0	Ncapd3
0	6.34827	0.418	0.006	0	Ncapg
0	3.30365	0.445	0.053	0	Plk4
0	3.22186	0.444	0.053	0	Cenpq
0	2.8595	0.466	0.076	0	Gins2
0	5.32359	0.399	0.012	0	Rad51
0	3.49681	0.43	0.047	0	Prim1
0	6.42886	0.386	0.005	0	Nuf2
0	4.51196	0.404	0.023	0	Anln
0	6.60988	0.385	0.005	0	Cep55
0	2.80486	0.45	0.074	0	Haus4
0	2.01808	0.933	0.558	0	Ube2s
0	6.90182	0.376	0.004	0	Neil3
0	6.20927	0.377	0.006	0	Sgol2a
0	6.61548	0.376	0.005	0	Kif20a
0	3.22542	0.425	0.057	0	Pola1
0	3.79078	0.434	0.066	0	Hist1h4d
0	6.96556	0.368	0.003	0	Ska1
0	2.87322	0.418	0.057	0	Hmgb3
0	7.10926	0.355	0.003	0	Fam64a
0	6.91724	0.354	0.004	0	Plk1
0	6.11978	0.356	0.006	0	Sgol1
0	6.45284	0.353	0.004	0	Cdca2
0	1.86189	0.962	0.62	0	Dek
0	3.2485	0.39	0.05	0	Hells
0	4.47976	0.353	0.019	0	E2f8
0	4.68318	0.348	0.015	0	Ncaph
0	4.24624	0.353	0.021	0	Ube2t
0	4.2482	0.351	0.021	0	Pkmyt1
0	3.72075	0.36	0.031	0	Apitd1
0	6.80535	0.326	0.004	0	Aspm
0	3.09287	1	0.679	0	Hmgb2
0	4.55021	0.337	0.017	0	Aurka
0	5.00889	0.33	0.012	0	Cenph
0	7.60234	0.318	0.003	0	Hist1h3c
0	4.23856	0.344	0.034	0	Hist2h2ac
0	6.84805	0.314	0.005	0	Hist1h2ab
0	2.66522	0.986	0.679	0	Tuba1b
0	5.0231	0.316	0.011	0	Kif2c
0	5.99155	0.307	0.005	0	Cdca5
0	6.9629	0.301	0.003	0	Mxd3
0	3.43264	0.332	0.035	0	Dhfr
0	3.75934	0.319	0.027	0	Chaf1a
0	3.14498	0.33	0.041	0	Trim59
0	5.9185	0.295	0.006	0	Ckap2
0	6.64127	0.289	0.003	0	Spag5
0	5.59997	0.286	0.006	0	Ccnf
0	4.39936	0.289	0.015	0	Cenpk
0	4.80472	0.282	0.011	0	Brip1
0	3.402	0.302	0.037	0	Hist1h1d
0	4.06386	0.277	0.018	0	Fignl1
0	5.73356	0.264	0.005	0	Kifc1
0	5.49705	0.266	0.01	0	Hist1h1a
0	4.10464	0.266	0.016	0	Trip13
0	3.0401	0.996	0.747	0	Tubb5
0	4.39757	0.26	0.015	0	Tcf19
0	4.10079	0.255	0.016	0	Spdl1
0	3.85731	0.253	0.022	0	Hist1h3e
0	1.78092	0.99	0.787	0	Anp32b
0	1.61672	0.989	0.789	0	Ran
0	1.63029	1	0.954	0	Hmgb1
0	2.06028	1	0.972	0	H2afz
0	1.36988	1	0.996	0	Ptma
0	1.03429	1	0.998	0	Ppia
6.95e-299	2.64657	0.46	0.094	1.24e-294	Rpa2
9.74e-298	3.22524	0.3	0.041	1.74e-293	Slfn9
6.65e-295	2.23443	0.81	0.323	1.19e-290	Tubb4b
4.49e-294	2.49525	0.541	0.133	8.01e-290	Ckap5
1.29e-293	1.79884	0.878	0.403	2.3e-289	Cbx3
7.05e-289	1.69072	0.907	0.485	1.26e-284	Snrpd1
1.05e-285	2.4829	0.543	0.138	1.88e-281	Dnmt1
6.31e-282	2.69215	0.351	0.058	1.13e-277	Ncapg2
1.16e-281	2.30934	0.513	0.12	2.07e-277	Topbp1
2.59e-280	1.6857	0.902	0.426	4.63e-276	Hmgn1
9.89e-279	2.66557	0.508	0.124	1.76e-274	Mcm6
5.68e-275	2.92184	0.308	0.046	1.01e-270	Wdr76
3.48e-273	1.93917	0.683	0.216	6.21e-269	Sae1
7.06e-270	3.07836	0.267	0.036	1.26e-265	Atad5
2.72e-266	1.68603	0.833	0.355	4.85e-262	Lsm5
5.74e-266	2.37795	0.58	0.167	1.02e-261	Mcm3
5.31e-264	1.84429	0.741	0.268	9.47e-260	Exosc8
1.2e-262	2.09253	0.621	0.186	2.14e-258	Nasp
3.63e-262	2.07027	0.566	0.151	6.48e-258	Cbx5
3.56e-260	0.937642	1	0.94	6.34e-256	Hint1
2.58e-258	2.11221	0.582	0.164	4.6e-254	Nt5dc2
2.09e-256	2.17725	0.675	0.239	3.73e-252	Dctpp1
1.44e-248	2.91487	0.286	0.044	2.57e-244	Rcc1
1.04e-247	2.07542	0.646	0.217	1.85e-243	Hat1
2.55e-246	2.80929	0.569	0.176	4.54e-242	Hist1h1e
2.95e-246	2.29519	0.457	0.107	5.27e-242	Rnaseh2b
5.98e-244	2.39805	0.455	0.107	1.07e-239	Rfc3
7.14e-243	2.38625	0.45	0.106	1.27e-238	Orc6
1.99e-241	2.18767	0.462	0.109	3.55e-237	Mis18a
5.09e-241	2.64035	0.327	0.058	9.09e-237	Rbl1
1.43e-239	2.78515	0.286	0.045	2.56e-235	Prim2
3.12e-236	2.35867	0.393	0.082	5.56e-232	Arhgap11a
5.47e-236	1.69807	0.85	0.437	9.76e-232	Alyref
8.28e-236	1.68365	0.795	0.345	1.48e-231	Anapc5
3.53e-235	2.93876	0.259	0.038	6.29e-231	Lmnb2
1.82e-233	2.25583	0.481	0.122	3.24e-229	Rdm1

## Sheet: C9
p_val	avg_log2FC	pct.1	pct.2	p_val_adj	gene
0	5.39341	0.988	0.133	0	Igfbp7
0	6.11489	0.895	0.059	0	Cryab
0	3.62592	0.934	0.144	0	Nedd4
0	7.6426	0.806	0.019	0	Bicc1
0	5.51601	0.801	0.041	0	Nr2f2
0	4.31918	0.863	0.106	0	Serpinh1
0	5.10078	0.791	0.04	0	Col18a1
0	2.73556	0.856	0.119	0	Fermt2
0	4.61233	0.952	0.219	0	Tpm1
0	2.28869	0.854	0.141	0	Timp3
0	4.05155	0.819	0.114	0	Dag1
0	2.1417	0.835	0.13	0	Crip2
0	3.75554	0.922	0.221	0	Tsc22d1
0	4.29008	0.763	0.069	0	Camk2n1
0	3.92016	0.795	0.116	0	Sox4
0	2.05324	0.85	0.173	0	Hspb1
0	4.07946	0.715	0.044	0	Gpx8
0	3.07439	0.934	0.264	0	Zbtb20
0	5.32959	0.697	0.03	0	Snhg18
0	3.02272	0.878	0.214	0	Lmna
0	2.56761	0.777	0.116	0	S100a16
0	3.23211	0.751	0.092	0	Cnn3
0	5.03219	0.678	0.019	0	Sdc2
0	4.59603	0.742	0.087	0	Syne2
0	4.40639	0.799	0.152	0	Cald1
0	3.18157	0.854	0.209	0	Id3
0	2.9453	0.824	0.183	0	Rbpms
0	3.57486	0.747	0.107	0	Col4a1
0	6.33562	0.648	0.018	0	Nbl1
0	4.38691	0.69	0.068	0	Adamts1
0	4.1484	0.66	0.039	0	Rasl11a
0	3.4949	0.71	0.089	0	Bcam
0	4.0247	0.676	0.058	0	Maged1
0	4.02308	0.668	0.051	0	Ptrf
0	2.4305	0.827	0.213	0	Tspan3
0	5.31095	0.664	0.05	0	Fstl1
0	4.59645	0.668	0.055	0	Cystm1
0	4.82948	0.646	0.034	0	Aebp1
0	2.81522	0.866	0.258	0	Map1lc3a
0	2.61425	0.719	0.112	0	Ddah2
0	5.7878	0.618	0.022	0	Fhl2
0	3.17957	0.726	0.13	0	Actn1
0	4.29599	0.673	0.078	0	Mylk
0	4.34259	0.661	0.07	0	Cyr61
0	3.8104	0.67	0.083	0	Nfia
0	5.04224	0.662	0.079	0	Cp
0	2.77306	0.714	0.132	0	Tns1
0	2.68008	0.75	0.168	0	Ttc3
0	8.30888	0.586	0.005	0	Cpe
0	3.68964	0.65	0.08	0	Col4a2
0	3.35294	0.634	0.065	0	Npdc1
0	2.53634	0.678	0.11	0	Tshz2
0	2.48917	0.767	0.201	0	Mprip
0	4.09721	0.628	0.062	0	Ppic
0	3.57566	0.593	0.027	0	Col4a4
0	6.29185	0.589	0.023	0	Bok
0	2.9213	0.706	0.141	0	Mfge8
0	6.87783	0.573	0.01	0	Prss23
0	2.89831	0.701	0.14	0	Hes1
0	5.12333	0.613	0.053	0	Spint2
0	3.69158	0.688	0.128	0	Csrp2
0	4.51595	0.592	0.032	0	Emp2
0	2.74485	0.656	0.097	0	Prkcdbp
0	6.7211	0.622	0.064	0	Bgn
0	3.22859	0.624	0.067	0	Ryk
0	2.33138	0.645	0.093	0	Wwtr1
0	3.82184	0.61	0.059	0	Zc2hc1a
0	3.4014	0.613	0.065	0	Phldb2
0	6.6063	0.566	0.021	0	Lhfp
0	2.2264	0.747	0.202	0	Cd151
0	4.38288	0.584	0.039	0	Cxxc5
0	2.42163	0.971	0.427	0	Hmgn1
0	4.29146	0.574	0.03	0	Tead1
0	2.94668	0.638	0.096	0	Pls3
0	3.10811	0.632	0.091	0	Ift43
0	3.01849	0.694	0.155	0	Nfix
0	5.2572	0.582	0.044	0	Ctgf
0	2.10338	0.678	0.143	0	Ccser2
0	3.40663	0.718	0.185	0	Sparc
0	2.96008	0.609	0.077	0	Spry1
0	2.71085	0.715	0.183	0	Lpp
0	8.65989	0.535	0.004	0	Pax8
0	3.31499	0.63	0.1	0	Vcl
0	7.93266	0.597	0.069	0	Tagln
0	1.88686	0.654	0.127	0	Tm4sf1
0	2.67369	0.656	0.129	0	Msi2
0	5.05153	0.561	0.034	0	Dpysl3
0	5.54621	0.553	0.031	0	Gstm2
0	6.68535	0.531	0.009	0	Ptpn13
0	4.59662	0.541	0.02	0	Bmpr1a
0	7.1463	0.533	0.013	0	Rarres2
0	1.76787	0.658	0.138	0	Arhgef12
0	7.21652	0.54	0.021	0	Atp1b1
0	3.06248	0.668	0.149	0	Pdgfa
0	4.40159	0.566	0.047	0	Rcn1
0	6.35304	0.527	0.009	0	Hoxc10
0	7.72876	0.524	0.007	0	Fxyd1
0	3.04831	0.718	0.207	0	Csrp1
0	2.87176	0.589	0.078	0	Myo6
0	5.17027	0.529	0.018	0	Rbms3
0	4.77623	0.539	0.028	0	Twsg1
0	2.77331	0.626	0.116	0	Thra
0	3.24644	0.551	0.042	0	Parva
0	4.44952	0.539	0.031	0	Pcolce
0	3.59918	0.572	0.064	0	Hmgn3
0	7.05136	0.513	0.007	0	Pcbd1
0	3.7323	0.573	0.073	0	Akap12
0	3.93597	0.565	0.065	0	Palld
0	4.07385	0.539	0.04	0	Cttn
0	6.25307	0.543	0.045	0	Rbp1
0	3.24242	0.589	0.092	0	Pam
0	4.99007	0.535	0.039	0	Mxra8
0	2.77063	0.621	0.125	0	Dnajb4
0	3.23388	0.65	0.154	0	Errfi1
0	2.31857	0.581	0.085	0	Nfib
0	3.07539	0.67	0.176	0	Mid1ip1
0	3.30201	0.561	0.067	0	Creb3l2
0	2.00406	0.589	0.099	0	Arhgap29
0	4.17959	0.527	0.038	0	Adamts5
0	4.7804	0.593	0.105	0	Ldhb
0	2.92681	0.512	0.026	0	Htra1
0	4.55774	0.504	0.018	0	Fat1
0	3.81497	0.548	0.065	0	Phlda3
0	2.7729	0.574	0.094	0	Ppfibp1
0	5.37955	0.495	0.016	0	Khdrbs3
0	6.63707	0.508	0.03	0	Tpm2
0	3.60923	0.574	0.098	0	Hbegf
0	4.67169	0.497	0.021	0	Hoxa10
0	2.78968	0.544	0.069	0	Cdc42bpa
0	4.74217	0.495	0.021	0	Foxc1
0	2.97859	0.535	0.062	0	Nckap1
0	4.76355	0.529	0.056	0	Rcn3
0	2.67922	0.602	0.129	0	Utrn
0	4.90426	0.492	0.019	0	Sorbs2
0	2.79836	0.574	0.102	0	Bod1
0	3.64287	0.512	0.043	0	Cgnl1
0	8.29136	0.476	0.007	0	Cdh16
0	7.92456	0.471	0.004	0	Loxl1
0	7.06274	0.472	0.006	0	Shisa4
0	3.15078	0.52	0.057	0	Ehd2
0	4.113	0.513	0.051	0	Gem
0	7.75423	0.48	0.018	0	Serping1
0	4.33919	0.507	0.048	0	Adgrg1
0	3.71677	0.515	0.057	0	Hmgb3
0	3.19021	0.52	0.062	0	Fkbp9
0	5.16062	0.524	0.066	0	Clu
0	3.87411	0.501	0.044	0	2024-09-04
0	2.51331	0.537	0.081	0	Maged2
0	3.6781	0.485	0.029	0	Plod2
0	2.83143	0.564	0.108	0	Crim1
0	3.81145	0.497	0.043	0	Afap1
0	6.47598	0.489	0.035	0	Col1a2
0	4.5482	0.483	0.029	0	Lamb1
0	2.84076	0.572	0.12	0	Pmp22
0	7.27914	0.465	0.014	0	Mdk
0	8.60613	0.453	0.003	0	Col6a1
0	3.53907	0.532	0.083	0	Mxra7
0	3.7846	0.525	0.076	0	Hrsp12
0	2.29884	0.963	0.514	0	Slc25a4
0	7.88532	0.453	0.006	0	Cdh11
0	5.8606	0.463	0.016	0	Hoxb9
0	5.99125	0.461	0.014	0	Dcdc2a
0	3.37681	0.503	0.057	0	Fam92a
0	4.73496	0.467	0.021	0	Pawr
0	4.00045	0.513	0.068	0	Chchd10
0	3.12037	0.511	0.067	0	Zfp503
0	4.05298	0.496	0.053	0	Efemp2
0	6.85423	0.452	0.01	0	Ncam1
0	3.92593	0.48	0.041	0	Tgfb1i1
0	3.18145	0.553	0.117	0	Tnfrsf12a
0	6.90055	0.443	0.007	0	Sytl2
0	2.47716	0.451	0.019	0	Gas1
0	5.67365	0.449	0.019	0	Des
0	2.89148	0.52	0.091	0	Copz2
0	4.77967	0.441	0.014	0	Col4a5
0	2.86206	0.489	0.063	0	Myo10
0	3.18297	0.491	0.065	0	Cbx6
0	4.47138	0.453	0.028	0	Enah
0	2.86075	0.507	0.083	0	Serf1
0	3.28948	0.476	0.052	0	Lzts2
0	2.19337	0.492	0.069	0	Hspg2
0	4.61597	0.447	0.024	0	Rab34
0	4.06253	0.465	0.043	0	Ltbp3
0	6.00942	0.43	0.008	0	Il34
0	5.90923	0.431	0.01	0	Gprc5c
0	4.41545	0.449	0.028	0	Pvrl3
0	6.5477	0.448	0.028	0	Myl9
0	4.11297	0.445	0.025	0	Smim1
0	2.86083	0.471	0.052	0	Casc4
0	3.90191	0.455	0.038	0	Ptpn14
0	3.69616	0.468	0.054	0	Prnp
0	4.01208	0.432	0.018	0	Ptprd
0	2.16234	0.493	0.08	0	Arhgap24
0	5.16002	0.43	0.018	0	Stard10
0	4.30198	0.44	0.028	0	Itga1
0	4.25612	0.44	0.029	0	Ddr1
0	6.21157	0.42	0.011	0	Rasl11b
0	4.1945	0.441	0.033	0	Hoxb2
0	8.13665	0.408	0.002	0	Dkk3
0	3.18245	0.464	0.059	0	Aldh7a1

[truncated: 3 more sheets: C10, C11, C12]
