# Supplementary material for: CD38hi macrophages promote fibrotic transition following acute kidney injury by modulating NAD+ metabolism
Source: Mol Ther. 2025 May 9;33(7):3434–52. doi: 10.1016/j.ymthe.2025.04.039 (PMC12266028; doi:10.1016/j.ymthe.2025.04.039)
Supplement: Table S2. Top 200 DEGs in 15 clusters of MPCs [file mmc3.xlsx]

## Sheet: C1
p_val	avg_log2FC	pct.1	pct.2	p_val_adj	gene
1.54273e-122	1.2201	0.278	0.144	2.52901e-118	Asb2
1.05688e-123	1.0174	0.357	0.209	1.73254e-119	Plxdc2
3.0238e-124	0.971662	0.371	0.217	4.95691e-120	Cadm1
0	0.967073	0.862	0.623	0	Cd72
0	0.949367	0.838	0.59	0	Slamf9
0	0.916675	0.821	0.61	0	Mgl2
1.04759e-132	0.885712	0.425	0.261	1.71731e-128	Lifr
2.44097e-197	0.880113	0.652	0.457	4.00148e-193	Tgfbr1
0	0.867836	0.962	0.761	0	Cd81
9.78242e-301	0.825131	0.785	0.552	1.60363e-296	Clec4b1
1.37142e-122	0.815986	0.437	0.277	2.24817e-118	Sh2d1b1
1.78332e-140	0.814577	0.593	0.412	2.9234e-136	Lilra5
0	0.794368	0.999	0.986	0	Cd74
8.00964e-108	0.766639	0.432	0.281	1.31302e-103	Tspan32
1.4415e-60	0.742382	0.259	0.162	2.36305e-56	Rasgrp1
2.52357e-53	0.735533	0.305	0.21	4.13688e-49	Tle1
1.36579e-108	0.717354	0.588	0.442	2.23894e-104	Hpgd
4.30737e-74	0.714382	0.425	0.297	7.06108e-70	St3gal6
3.43318e-235	0.710002	0.791	0.577	5.628e-231	Axl
8.1611e-46	0.709693	0.254	0.171	1.33785e-41	Arl10
0	0.708638	0.986	0.905	0	H2-Eb1
1.42591e-65	0.702848	0.4	0.288	2.33749e-61	Cdk6
1.91366e-167	0.690533	0.675	0.479	3.13706e-163	Scimp
1.01341e-73	0.690103	0.714	0.617	1.66128e-69	Rps27rt
1.64897e-72	0.683462	0.371	0.252	2.70316e-68	AU020206
2.71493e-78	0.681428	0.374	0.249	4.45058e-74	1810011H11Rik
0	0.673031	0.981	0.849	0	C1qb
3.53223e-229	0.664105	0.807	0.598	5.79039e-225	Gatm
0	0.66017	0.991	0.921	0	H2-Ab1
0	0.6596	0.972	0.889	0	Hexb
0	0.655471	0.974	0.82	0	C1qa
0	0.643146	0.984	0.888	0	H2-DMb1
6.07987e-151	0.642777	0.705	0.54	9.96673e-147	Bmyc
0	0.640238	0.991	0.919	0	H2-Aa
1.42188e-65	0.633227	0.359	0.246	2.33089e-61	Ciita
7.50535e-245	0.626242	0.909	0.769	1.23035e-240	Ckb
0	0.621609	0.971	0.802	0	C1qc
7.98657e-55	0.619569	0.326	0.225	1.30924e-50	Abca9
4.12149e-86	0.619062	0.528	0.398	6.75636e-82	Mxd4
7.75332e-43	0.614814	0.276	0.192	1.271e-38	Trim47
2.54427e-45	0.614414	0.258	0.173	4.17083e-41	Fnbp1l
5.85587e-63	0.611921	0.326	0.216	9.59952e-59	Itga6
1.6765e-210	0.609122	0.871	0.72	2.74828e-206	P2ry6
2.88972e-104	0.606814	0.548	0.391	4.73712e-100	Siglece
1.01709e-67	0.599556	0.485	0.365	1.66732e-63	Gm9493
3.4992e-92	0.594142	0.598	0.467	5.73624e-88	Ppfia4
1.22152e-106	0.59133	0.583	0.427	2.00243e-102	Lacc1
9.19568e-262	0.590288	0.925	0.755	1.50745e-257	Cx3cr1
1.14718e-198	0.58	0.824	0.663	1.88058e-194	Ighm
1.70959e-61	0.572634	0.416	0.3	2.80253e-57	F11r
4.60991e-60	0.570634	0.389	0.278	7.55703e-56	Creb5
7.9087e-149	0.569802	0.762	0.591	1.29647e-144	Ntpcr
9.18833e-67	0.567249	0.641	0.547	1.50624e-62	Rpl23a-ps3
2.10086e-41	0.559435	0.333	0.245	3.44395e-37	Mgp
6.75586e-57	0.555861	0.397	0.288	1.10749e-52	1700025G04Rik
0	0.553355	0.987	0.89	0	Tmem176b
2.88524e-41	0.544765	0.351	0.262	4.72977e-37	Cpq
3.2681e-53	0.544748	0.459	0.352	5.35739e-49	Rpl6l
5.23468e-45	0.541131	0.302	0.209	8.58121e-41	Sesn1
1.91824e-58	0.538371	0.471	0.364	3.14457e-54	Shtn1
1.37798e-108	0.531482	0.908	0.864	2.25892e-104	Serinc3
0	0.530799	0.99	0.953	0	Ly86
8.6407e-38	0.525373	0.337	0.254	1.41647e-33	Slc12a9
7.53579e-32	0.525233	0.262	0.191	1.23534e-27	Arhgap5
2.10219e-62	0.52263	0.517	0.405	3.44613e-58	Zfhx3
2.95301e-37	0.516482	0.34	0.257	4.84087e-33	Tmem141
6.92517e-52	0.515952	0.329	0.23	1.13524e-47	Cd79b
3.62704e-53	0.515849	0.383	0.277	5.9458e-49	Gm26522
6.28627e-27	0.514086	0.262	0.197	1.03051e-22	Slco2b1
1.58092e-144	0.513918	0.92	0.809	2.59161e-140	Ccr2
1.70174e-89	0.512136	0.742	0.626	2.78966e-85	Gm9843
1.30886e-60	0.507096	0.464	0.347	2.14562e-56	Gm26740
5.72649e-120	0.50565	0.793	0.674	9.38743e-116	Gm10073
1.93392e-75	0.505267	0.491	0.357	3.17027e-71	Frmd4b
0	0.504136	0.995	0.956	0	H2-DMa
1.59907e-30	0.50222	0.289	0.217	2.62135e-26	Nudt16l1
8.76311e-33	0.498806	0.305	0.227	1.43654e-28	B3gnt8
1.4105e-86	0.497698	0.603	0.458	2.31223e-82	Ccnd1
5.06483e-37	0.491913	0.299	0.217	8.30277e-33	F630028O10Rik
2.62337e-57	0.491848	0.416	0.3	4.30048e-53	Ptgs1
5.91491e-64	0.490402	0.523	0.404	9.69631e-60	Cysltr1
3.8563e-53	0.489932	0.428	0.318	6.32163e-49	Pdlim4
2.47515e-81	0.486533	0.66	0.531	4.05751e-77	Pea15a
1.19588e-126	0.485237	0.811	0.657	1.96041e-122	Lair1
9.36904e-71	0.484299	0.652	0.536	1.53587e-66	Ramp1
4.77066e-57	0.483648	0.56	0.457	7.82055e-53	Slc29a3
1.42205e-77	0.483546	0.596	0.46	2.33117e-73	Fgd2
1.10709e-123	0.483045	0.812	0.686	1.81485e-119	Txnip
2.69608e-37	0.482925	0.344	0.258	4.41968e-33	Pfkfb4
1.70497e-29	0.480745	0.257	0.187	2.79495e-25	Pdgfb
1.85261e-24	0.47961	0.368	0.3	3.03698e-20	Adap2os
8.49231e-23	0.479263	0.252	0.193	1.39214e-18	Parvg
1.66402e-46	0.478991	0.538	0.449	2.72783e-42	Gm8730
7.00549e-96	0.478915	0.641	0.485	1.14841e-91	Tbxas1
6.60315e-228	0.475436	0.973	0.858	1.08245e-223	Tmem176a
7.05882e-145	0.469829	0.896	0.785	1.15715e-140	Clec12a
5.97674e-75	0.464334	0.655	0.539	9.79768e-71	Sdc3
1.27307e-34	0.463765	0.384	0.3	2.08694e-30	Gm2000
5.72132e-191	0.462643	0.957	0.788	9.37896e-187	Cxcl16
5.60297e-100	0.459917	0.68	0.515	9.18494e-96	Rab3il1
2.71233e-92	0.459606	0.739	0.622	4.44633e-88	BC028528
3.51636e-115	0.456541	0.808	0.679	5.76437e-111	Arrb2
2.49334e-36	0.455038	0.303	0.219	4.08734e-32	Ptpn7
1.17171e-138	0.45208	0.889	0.804	1.92078e-134	Cyth4
3.46212e-73	0.449143	0.606	0.474	5.67546e-69	Clec2d
3.59513e-89	0.447204	0.732	0.601	5.89349e-85	Rps12-ps3
4.42668e-52	0.445511	0.475	0.361	7.25665e-48	Blnk
2.71072e-102	0.44509	0.788	0.668	4.44369e-98	Lat2
5.18847e-40	0.445087	0.287	0.202	8.50546e-36	Zmynd15
1.93071e-23	0.443363	0.299	0.236	3.16502e-19	Rps26-ps1
5.67512e-235	0.443268	0.987	0.926	9.30322e-231	Rgs10
4.66609e-44	0.441035	0.676	0.611	7.64912e-40	Wdr89
9.27593e-158	0.439694	0.982	0.959	1.5206e-153	Uba52
9.11001e-16	0.436212	0.257	0.21	1.4934e-11	Mcm3
1.18057e-28	0.435177	0.369	0.295	1.93531e-24	Itpripl2
8.37896e-125	0.435034	0.793	0.631	1.37356e-120	Fcgr4
1.36892e-46	0.434039	0.53	0.431	2.24408e-42	Lpar6
5.5359e-58	0.431747	0.594	0.488	9.07499e-54	Stx16
4.25992e-55	0.427574	0.712	0.633	6.98329e-51	Gm11808
6.89878e-19	0.425277	0.274	0.219	1.13092e-14	Ebpl
9.3852e-38	0.425146	0.465	0.378	1.53852e-33	Acvrl1
4.86868e-97	0.421699	0.811	0.699	7.98123e-93	Cd302
1.99401e-130	0.421348	0.663	0.486	3.26879e-126	Lpl
4.72629e-38	0.420533	0.432	0.341	7.74781e-34	Slc29a1
2.42678e-73	0.416548	0.728	0.626	3.97822e-69	Apobec1
5.91029e-91	0.415558	0.819	0.726	9.68873e-87	Gusb
1.08981e-80	0.412275	0.863	0.81	1.78652e-76	Man2b1
2.36071e-165	0.411852	0.952	0.879	3.86991e-161	Snx5
1.57127e-99	0.410566	0.802	0.668	2.57578e-95	Lpcat2
8.33468e-89	0.409251	0.756	0.622	1.3663e-84	Camk1
1.30742e-102	0.408877	0.757	0.622	2.14325e-98	Fcgrt
1.60129e-31	0.40657	0.412	0.332	2.62499e-27	1500011K16Rik
3.09883e-67	0.406507	0.565	0.436	5.07992e-63	Batf3
2.5164e-45	0.405538	0.56	0.469	4.12514e-41	Susd3
6.19973e-37	0.404202	0.417	0.326	1.01632e-32	Rhoh
1.64986e-20	0.403593	0.34	0.278	2.70461e-16	Rpl27-ps3
1.46557e-18	0.403452	0.316	0.26	2.40252e-14	Bcap29
1.35495e-17	0.401044	0.254	0.201	2.22117e-13	Tmem159
1.17199e-20	0.400743	0.333	0.273	1.92125e-16	Ccdc107
1.78431e-57	0.400149	0.572	0.453	2.92503e-53	Tifab
9.01806e-27	0.398764	0.406	0.336	1.47833e-22	Pdcd2l
2.60648e-71	0.398219	0.728	0.622	4.2728e-67	Eid1
4.08495e-98	0.397113	0.784	0.638	6.69646e-94	Itgb5
2.26415e-18	0.396163	0.327	0.272	3.71162e-14	Chd9
2.13741e-38	0.396048	0.501	0.41	3.50386e-34	Gas7
2.52526e-25	0.394179	0.333	0.262	4.13966e-21	Il16
3.07329e-241	0.393523	1	0.999	5.03805e-237	Rps28
2.64545e-73	0.392301	0.796	0.702	4.33669e-69	Mef2c
4.50036e-17	0.392258	0.283	0.23	7.37743e-13	Coro7
4.82099e-40	0.391754	0.679	0.628	7.90305e-36	mt-Nd4l
8.10563e-152	0.391225	0.945	0.827	1.32876e-147	Clec4a2
2.20668e-181	0.391069	0.993	0.893	3.61742e-177	Aif1
1.10198e-25	0.3888	0.358	0.287	1.80648e-21	Psen2
6.55402e-231	0.388714	0.999	0.996	1.0744e-226	Rpl36a
4.53073e-24	0.388218	0.37	0.302	7.42723e-20	Arhgap18
5.70754e-21	0.387767	0.364	0.305	9.35637e-17	Cfh
3.33135e-41	0.386047	0.57	0.478	5.46108e-37	Fam129a
2.90281e-33	0.385846	0.453	0.368	4.75857e-29	Cttnbp2nl
3.16582e-107	0.384133	0.889	0.757	5.18973e-103	Adgre1
3.65259e-115	0.383852	0.977	0.928	5.98769e-111	Ifi27l2a
6.0051e-33	0.382924	0.43	0.344	9.84416e-29	Pla2g15
3.8738e-37	0.381997	0.487	0.4	6.35032e-33	9930111J21Rik2
2.66965e-31	0.380744	0.401	0.318	4.37635e-27	Cebpzos
3.32376e-206	0.380714	0.999	0.971	5.44865e-202	Ctsc
3.55617e-33	0.380389	0.484	0.406	5.82962e-29	Dram2
2.27241e-55	0.380382	0.713	0.617	3.72516e-51	Ccr5
2.49743e-31	0.380112	0.434	0.352	4.09403e-27	Ppp1r21
1.36595e-71	0.376879	0.715	0.589	2.2392e-67	Dhrs3
2.91872e-96	0.372669	0.894	0.809	4.78466e-92	Rsrp1
2.34107e-17	0.372498	0.287	0.232	3.83772e-13	Hltf
1.64922e-21	0.371215	0.327	0.263	2.70357e-17	0610030E20Rik
1.85439e-83	0.367025	0.92	0.836	3.03991e-79	Gm10076
4.6565e-37	0.366341	0.583	0.495	7.63339e-33	Zfos1
1.9975e-31	0.364775	0.382	0.297	3.27449e-27	Dpep2
1.04447e-132	0.364155	0.976	0.943	1.7122e-128	Pld4
6.41091e-41	0.362989	0.584	0.495	1.05094e-36	Ifnar1
3.95294e-23	0.362501	0.396	0.329	6.48006e-19	Arhgef6
6.32445e-25	0.362454	0.427	0.358	1.03677e-20	Parp1
2.61099e-265	0.361296	1	0.999	4.2802e-261	Ctss
1.90567e-83	0.360994	0.883	0.82	3.12396e-79	Tm6sf1
6.80317e-159	0.360682	1	1	1.11524e-154	Rpl39
8.1911e-20	0.360145	0.318	0.258	1.34277e-15	Snhg6
1.33394e-25	0.3596	0.424	0.353	2.18672e-21	Naa10
3.84596e-26	0.359009	0.358	0.287	6.30468e-22	Rogdi
2.55754e-14	0.358362	0.255	0.208	4.19257e-10	Gm6483
1.66334e-25	0.35718	0.41	0.338	2.72671e-21	Dok1
1.79501e-19	0.356045	0.346	0.286	2.94256e-15	Gmpr2
2.4485e-20	0.355674	0.334	0.272	4.01382e-16	Hhex
7.45775e-72	0.355596	0.872	0.836	1.22255e-67	Mbnl1
2.91692e-20	0.354638	0.382	0.32	4.78171e-16	Pdrg1
8.32677e-138	0.35448	0.977	0.917	1.36501e-133	Csf1r
7.66575e-20	0.353933	0.361	0.3	1.25665e-15	Ccnt2
2.91143e-56	0.353651	0.664	0.549	4.7727e-52	Svbp
2.73568e-161	0.353074	0.993	0.972	4.4846e-157	Unc93b1
5.4019e-195	0.350903	1	1	8.85534e-191	Rps27
2.06414e-68	0.350469	0.832	0.766	3.38374e-64	Itm2c
8.14667e-20	0.349984	0.38	0.319	1.33548e-15	Vkorc1
1.49881e-36	0.349749	0.51	0.422	2.457e-32	Prdx4
2.36293e-92	0.34907	0.813	0.645	3.87355e-88	C3ar1
8.95756e-19	0.348587	0.287	0.229	1.46841e-14	Ophn1

## Sheet: C2
p_val	avg_log2FC	pct.1	pct.2	p_val_adj	gene
0	1.63107	0.434	0.155	0	Gas6
1.35415e-189	1.56519	0.271	0.104	2.21986e-185	Rapsn
0	1.52842	0.998	0.851	0	Sepp1
0	1.52159	0.476	0.191	0	Gpr34
0	1.42088	0.999	0.947	0	Apoe
0	1.37982	0.682	0.37	0	Fcrls
3.75022e-284	1.37579	0.526	0.259	6.14774e-280	Igfbp4
2.69123e-234	1.36449	0.508	0.274	4.41173e-230	Wwp1
4.55766e-224	1.26123	0.397	0.177	7.47137e-220	Slco2b1
0	1.23952	0.536	0.228	0	Igf1
1.36629e-138	1.2358	0.253	0.108	2.23977e-134	Gm4951
2.19385e-151	1.18876	0.314	0.147	3.59638e-147	Vcam1
0	1.1706	0.977	0.67	0	Ms4a7
3.86493e-270	1.16147	0.578	0.309	6.33578e-266	Smagp
6.69113e-172	1.14559	0.644	0.451	1.09688e-167	Stab1
2.47361e-183	1.11833	0.416	0.21	4.05499e-179	Ophn1
1.01888e-263	1.086	0.824	0.595	1.67025e-259	Mrc1
8.39424e-121	1.05987	0.363	0.203	1.37607e-116	Sesn1
3.00757e-266	1.05145	0.598	0.319	4.93031e-262	Hpgds
0	1.04473	0.871	0.611	0	Maf
0	1.0288	0.981	0.822	0	Trf
1.35905e-213	1.01834	0.666	0.439	2.22789e-209	Rnase4
2.30892e-132	1.0176	0.394	0.219	3.78502e-128	Cd38
2.51377e-82	1.00361	0.257	0.139	4.12082e-78	Rnf150
2.24694e-104	0.995969	0.316	0.172	3.68341e-100	Slc9a9
2.97527e-130	0.971298	0.426	0.248	4.87737e-126	Ang
6.25288e-113	0.958099	0.31	0.16	1.02503e-108	Olfml3
7.46331e-114	0.949304	0.295	0.148	1.22346e-109	Serpinf1
1.4428e-154	0.937485	0.453	0.255	2.36518e-150	Abca1
4.00024e-108	0.923707	0.376	0.219	6.55759e-104	Plxna4os1
0	0.906391	0.965	0.75	0	Adgre1
0	0.896643	0.838	0.575	0	Pf4
0	0.895205	1	0.999	0	Itm2b
1.7872e-188	0.87569	0.599	0.365	2.92976e-184	Tmcc3
2.2802e-107	0.871275	0.357	0.201	3.73792e-103	Tspan4
9.04487e-193	0.859894	0.667	0.435	1.48273e-188	Hpgd
6.33858e-60	0.846346	0.29	0.183	1.03908e-55	Nfxl1
5.72284e-93	0.846113	0.355	0.21	9.38145e-89	Aoah
1.5132e-96	0.840991	0.411	0.258	2.48059e-92	Hist3h2a
1.73651e-68	0.840643	0.348	0.226	2.84667e-64	Abca9
6.42943e-239	0.83877	0.822	0.617	1.05398e-234	Fcgrt
2.87371e-132	0.821403	0.402	0.222	4.71087e-128	Cd79b
1.09843e-188	0.813962	0.755	0.571	1.80066e-184	Glul
2.01891e-239	0.807461	0.803	0.592	3.30961e-235	Ntpcr
3.21201e-85	0.806384	0.359	0.22	5.26545e-81	Sash1
3.97536e-255	0.789909	0.843	0.663	6.51681e-251	Ypel3
1.78233e-129	0.786001	0.523	0.332	2.92177e-125	Pla2g15
3.76755e-86	0.782875	0.393	0.251	6.17615e-82	Cyp27a1
3.58955e-62	0.775718	0.265	0.158	5.88435e-58	Mertk
0	0.774708	0.993	0.806	0	C1qc
3.14767e-123	0.767523	0.594	0.416	5.15997e-119	Rnaset2b
4.96024e-138	0.764638	0.494	0.292	8.13132e-134	Ptgs1
5.4677e-94	0.7535	0.465	0.31	8.9632e-90	Gna12
1.64056e-166	0.752195	0.761	0.613	2.68937e-162	Rps27rt
7.98931e-120	0.744834	0.558	0.381	1.30969e-115	Tmem86a
4.1973e-123	0.739812	0.578	0.395	6.88063e-119	Mxd4
2.11648e-103	0.730013	0.524	0.358	3.46955e-99	Frmd4b
9.4192e-265	0.727119	0.934	0.826	1.54409e-260	Ehd4
1.276e-218	0.724817	0.843	0.668	2.09175e-214	Blvrb
2.27529e-71	0.719244	0.291	0.171	3.72988e-67	Tmem119
2.01768e-64	0.719228	0.283	0.169	3.30757e-60	Tanc2
6.40679e-207	0.716853	0.828	0.629	1.05027e-202	Pltp
8.58748e-100	0.715907	0.456	0.288	1.40775e-95	Adap2os
9.86662e-75	0.709679	0.391	0.255	1.61743e-70	Il16
8.34106e-115	0.706781	0.655	0.5	1.36735e-110	Nrp1
5.54432e-46	0.705331	0.36	0.262	9.0888e-42	Ap1b1
9.35971e-160	0.700914	0.64	0.412	1.53434e-155	Lilra5
0	0.696466	0.993	0.824	0	C1qa
3.46119e-123	0.691203	0.648	0.48	5.67393e-119	Rnaset2a
6.42948e-44	0.690838	0.303	0.208	1.05398e-39	Lrp6
7.87242e-262	0.690735	0.925	0.762	1.29053e-257	Cx3cr1
1.7919e-38	0.689728	0.26	0.174	2.93745e-34	Serpinb6a
3.1529e-132	0.680742	0.695	0.542	5.16855e-128	Rpl23a-ps3
2.0618e-189	0.67437	0.811	0.627	3.37991e-185	Trem2
2.70558e-56	0.672876	0.333	0.22	4.43526e-52	Akr1b10
1.95845e-92	0.660801	0.462	0.297	3.21048e-88	St3gal6
2.48688e-42	0.660062	0.28	0.189	4.07674e-38	Mfsd11
3.88381e-180	0.650045	0.943	0.86	6.36673e-176	Serinc3
8.1886e-115	0.638389	0.928	0.89	1.34236e-110	Jun
0	0.636366	0.998	0.922	0	Lgmn
7.01827e-65	0.63575	0.419	0.29	1.1505e-60	Fam213b
4.81217e-66	0.634041	0.553	0.435	7.8886e-62	Fosb
0	0.633844	0.994	0.853	0	C1qb
2.27069e-37	0.632242	0.309	0.222	3.72234e-33	Dclre1c
3.19844e-105	0.631367	0.5	0.323	5.2432e-101	Tmem37
3.47226e-38	0.628549	0.271	0.185	5.69208e-34	Pink1
4.20928e-221	0.622752	0.846	0.637	6.90027e-217	Timp2
0	0.621076	1	0.981	0	Ctsb
6.09903e-96	0.616008	0.62	0.468	9.99814e-92	Adap2
1.1941e-61	0.610895	0.386	0.26	1.95748e-57	Cpq
7.2858e-40	0.607778	0.265	0.177	1.19436e-35	Rpl13-ps3
1.14145e-106	0.597075	0.682	0.53	1.87119e-102	Hfe
6.95782e-214	0.596991	0.856	0.665	1.14059e-209	Ighm
5.1667e-183	0.593379	0.852	0.646	8.46976e-179	C3ar1
1.72928e-23	0.591437	0.466	0.427	2.83481e-19	Hspa1a
2.11618e-85	0.588231	0.8	0.694	3.46906e-81	Txnip
2.67246e-58	0.587647	0.466	0.341	4.38096e-54	Cd93
3.9802e-50	0.580364	0.705	0.614	6.52473e-46	Klf2
4.46214e-45	0.577625	0.39	0.286	7.31478e-41	Dse
3.68156e-49	0.572451	0.388	0.277	6.03518e-45	Ebi3
6.09863e-55	0.572307	0.435	0.315	9.99749e-51	Lyl1
1.88485e-70	0.569844	0.492	0.351	3.08983e-66	Rpl6l
0	0.566945	0.994	0.928	0	Rgs10
1.51297e-151	0.56605	0.841	0.699	2.48022e-147	Mef2c
2.71293e-133	0.564682	0.832	0.716	4.44731e-129	Tnfaip8l2
3.96832e-36	0.563045	0.316	0.226	6.50526e-32	P2rx7
8.00844e-32	0.559135	0.304	0.224	1.31282e-27	Man1c1
1.9221e-281	0.558467	0.997	0.915	3.15089e-277	Fcgr3
3.71665e-68	0.55816	0.505	0.367	6.09271e-64	Gm9493
2.4601e-36	0.552709	0.313	0.223	4.03285e-32	Itga6
1.88147e-28	0.552567	0.308	0.232	3.0843e-24	Rin2
4.5106e-35	0.549969	0.293	0.206	7.39423e-31	Crebrf
3.00837e-237	0.547797	0.97	0.768	4.93162e-233	Cd81
8.19768e-76	0.546946	0.611	0.469	1.34385e-71	PISD
4.57316e-142	0.54542	0.84	0.715	7.49678e-138	Il10rb
1.39048e-192	0.545415	0.957	0.881	2.27941e-188	Snx5
1.16017e-57	0.543058	0.496	0.371	1.90186e-53	Rcbtb2
5.4531e-124	0.540258	0.805	0.681	8.93927e-120	P2rx4
1.10831e-185	0.53999	0.983	0.919	1.81686e-181	Csf1r
3.70709e-137	0.537162	0.821	0.671	6.07703e-133	Lpcat2
8.2472e-75	0.534613	0.602	0.465	1.35196e-70	Fgd2
6.47108e-94	0.528293	0.714	0.579	1.0608e-89	Tsc22d3
3.66085e-68	0.526992	0.506	0.363	6.00123e-64	Ly96
2.13907e-34	0.525509	0.362	0.273	3.50658e-30	Dcxr
1.27714e-60	0.518142	0.557	0.431	2.09361e-56	Lpar6
1.48312e-97	0.517093	0.737	0.594	2.43129e-93	Gpr65
6.64576e-62	0.512476	0.595	0.474	1.08944e-57	Tcf4
1.39459e-266	0.511862	0.998	0.896	2.28616e-262	Aif1
2.48795e-106	0.509023	0.698	0.52	4.0785e-102	Rab3il1
1.86955e-208	0.505845	0.979	0.926	3.06476e-204	H2-Ab1
1.40547e-86	0.504057	0.743	0.632	2.30399e-82	Gm9843
2.88902e-194	0.503784	0.987	0.933	4.73597e-190	Marcks
1.37724e-101	0.50194	0.843	0.704	2.25772e-97	Dab2
5.38069e-130	0.499774	0.814	0.639	8.82057e-126	Itgb5
2.45555e-113	0.497778	0.781	0.624	4.02538e-109	Camk1
2.29405e-81	0.494265	0.683	0.555	3.76063e-77	Pkig
2.40925e-35	0.492421	0.282	0.195	3.94948e-31	Trim47
2.5601e-92	0.491871	0.917	0.852	4.19677e-88	Fos
3.05848e-236	0.488483	0.983	0.895	5.01377e-232	Tmem176b
2.67806e-62	0.486752	0.665	0.56	4.39014e-58	Nisch
1.04818e-21	0.485205	0.301	0.233	1.71828e-17	Rnasel
6.0336e-30	0.483396	0.365	0.283	9.89087e-26	Sec14l1
7.48199e-263	0.481836	0.903	0.649	1.22652e-258	Cd63
1.69752e-52	0.481197	0.6	0.496	2.78275e-48	Zfos1
4.4858e-241	0.480887	0.997	0.972	7.35357e-237	Unc93b1
4.21805e-36	0.478068	0.326	0.232	6.91464e-32	Cadm1
7.72206e-32	0.473592	0.367	0.278	1.26588e-27	Lifr
3.11805e-90	0.471151	0.743	0.59	5.11142e-86	Dhrs3
1.63658e-23	0.47092	0.275	0.206	2.68284e-19	Polr3gl
1.74773e-28	0.469128	0.356	0.275	2.86506e-24	Fez2
7.37808e-55	0.468704	0.45	0.32	1.20949e-50	Pdlim4
1.97788e-48	0.468521	0.461	0.34	3.24234e-44	Slc29a1
2.36512e-34	0.468199	0.382	0.289	3.87715e-30	B4galt6
2.05219e-28	0.467477	0.374	0.292	3.36416e-24	Rpl10-ps3
1.20594e-44	0.465842	0.511	0.407	1.97689e-40	Tpp1
4.5443e-232	0.463258	0.996	0.954	7.44947e-228	Ly86
1.77154e-19	0.462723	0.721	0.719	2.90409e-15	Cltc
5.04465e-25	0.461213	0.463	0.394	8.26969e-21	Atp13a2
6.90039e-35	0.457333	0.376	0.283	1.13118e-30	Gm26522
3.16567e-116	0.456928	0.901	0.812	5.18949e-112	Rsrp1
1.19503e-124	0.45603	0.851	0.698	1.95901e-120	Clec4a1
2.38079e-193	0.454934	0.979	0.924	3.90282e-189	H2-Aa
8.12332e-125	0.45423	0.818	0.634	1.33166e-120	Fcgr4
7.57243e-71	0.453127	0.722	0.612	1.24135e-66	Fam174a
4.33633e-32	0.450802	0.341	0.252	7.10854e-28	Toporsos
7.56361e-180	0.449456	0.965	0.865	1.2399e-175	Tmem176a
2.17975e-48	0.447407	0.648	0.549	3.57326e-44	Rhob
1.90485e-88	0.444802	0.816	0.704	3.12263e-84	Zfp36l1
2.39785e-25	0.443741	0.277	0.204	3.93079e-21	Rgl1
4.80558e-34	0.443451	0.62	0.548	7.87778e-30	Ap2a2
1.95513e-69	0.440437	0.737	0.632	3.20505e-65	Abhd12
5.65232e-36	0.439268	0.414	0.316	9.26585e-32	Vkorc1
2.9483e-20	0.437166	0.42	0.355	4.83315e-16	Myo5a
2.9855e-73	0.433893	0.761	0.653	4.89413e-69	Lmo2
2.42922e-92	0.431036	0.848	0.731	3.98222e-88	P2ry6
1.49689e-20	0.42739	0.376	0.305	2.45386e-16	Cfh
1.8579e-41	0.426611	0.478	0.367	3.04566e-37	Cttnbp2nl
2.28077e-44	0.425704	0.592	0.493	3.73887e-40	Stx16
4.218e-125	0.422157	0.973	0.93	6.91457e-121	Grn
4.60772e-26	0.42174	0.376	0.297	7.55344e-22	Cat
1.06702e-138	0.418219	0.953	0.831	1.74917e-134	Clec4a2
8.48359e-95	0.418012	0.814	0.663	1.39071e-90	Lair1
2.33971e-24	0.416818	0.386	0.31	3.83549e-20	Prorsd1
3.27456e-26	0.416709	0.308	0.23	5.36799e-22	B3gnt8
7.05762e-59	0.416339	0.688	0.579	1.15696e-54	Lgals3bp
4.64039e-23	0.415819	0.485	0.417	7.60699e-19	Gas7
3.94472e-37	0.413751	0.537	0.444	6.46658e-33	Tifa
1.27235e-28	0.412552	0.332	0.249	2.08576e-24	Mgp
2.21602e-47	0.412227	0.334	0.225	3.63272e-43	Fam26f
1.92529e-30	0.411646	0.386	0.297	3.15612e-26	Acp2
1.54803e-22	0.410412	0.3	0.23	2.53768e-18	Klhl6
1.15676e-13	0.409041	0.251	0.202	1.89628e-09	Zfp467
1.66678e-155	0.406916	0.999	0.987	2.73235e-151	Cd74
6.10617e-19	0.40685	0.251	0.191	1.00098e-14	Pnpla7
9.34956e-53	0.406393	0.698	0.61	1.53267e-48	Wdr89
2.14233e-26	0.405719	0.391	0.31	3.51192e-22	Entpd1
7.87078e-23	0.404608	0.342	0.269	1.29026e-18	Eva1b
1.44478e-130	0.397029	0.98	0.944	2.36843e-126	Ptpn18
8.5741e-60	0.394676	0.91	0.881	1.40555e-55	Btg2
2.19751e-30	0.393743	0.376	0.288	3.60238e-26	Cd33

## Sheet: C3
p_val	avg_log2FC	pct.1	pct.2	p_val_adj	gene
0	2.66611	0.894	0.554	0	Ccl4
0	2.45014	0.823	0.461	0	Ccl3
0	2.11751	0.849	0.531	0	Cxcl2
2.88335e-56	1.64047	0.362	0.24	4.72667e-52	Hspa1b
8.00809e-49	1.61052	0.461	0.344	1.31277e-44	Dnajb1
8.4083e-127	1.5666	0.443	0.245	1.37837e-122	Phlda1
0	1.55979	0.852	0.579	0	Rgs1
1.61301e-103	1.49231	0.32	0.159	2.6442e-99	Tnf
4.0933e-89	1.47616	0.555	0.42	6.71015e-85	Hspa1a
0	1.41409	0.817	0.487	0	Nfkbiz
1.16243e-126	1.40405	0.517	0.311	1.90558e-122	Gadd45g
0	1.36432	0.815	0.49	0	Egr1
4.79676e-308	1.35249	0.894	0.637	7.86333e-304	Atf3
2.9737e-107	1.32112	0.306	0.142	4.87478e-103	Gm17056
4.70161e-230	1.31436	0.686	0.407	7.70735e-226	Ccrl2
1.16449e-14	1.17726	0.29	0.237	1.90895e-10	Hsph1
4.22608e-78	1.16876	0.27	0.134	6.92782e-74	Tnfsf13b
1.51105e-238	1.13155	0.824	0.599	2.47707e-234	Socs3
4.81601e-72	1.09302	0.33	0.185	7.89489e-68	Rasgef1b
7.30505e-90	1.08957	0.358	0.193	1.19752e-85	Tnfaip3
0	1.08058	0.987	0.849	0	Fos
0	1.06417	0.978	0.804	0	Dusp1
1.82721e-200	1.02422	0.895	0.768	2.99534e-196	Ier2
8.76457e-158	0.968581	0.792	0.576	1.43678e-153	Cd83
1.99307e-222	0.95572	0.954	0.866	3.26725e-218	Klf6
8.43395e-72	0.948788	0.398	0.244	1.38258e-67	Tagap
5.80788e-200	0.944163	0.783	0.514	9.52085e-196	Ppp1r15a
9.43113e-29	0.941162	0.262	0.179	1.54604e-24	Errfi1
2.18422e-73	0.929572	0.549	0.388	3.58059e-69	Rab20
1.43739e-105	0.905784	0.759	0.614	2.35631e-101	Klf2
1.55029e-135	0.89195	0.538	0.299	2.54139e-131	St3gal6
0	0.888434	0.986	0.875	0	Btg2
3.03858e-56	0.88367	0.276	0.154	4.98115e-52	Col14a1
1.66767e-59	0.876067	0.341	0.205	2.73381e-55	Zmynd15
5.52453e-73	0.868693	0.471	0.308	9.05636e-69	Ptger4
1.12312e-08	0.867293	0.861	0.873	0.000184113	Hsp90aa1
7.10407e-176	0.860092	0.955	0.89	1.16457e-171	Jun
4.53258e-90	0.857152	0.612	0.436	7.43026e-86	Fosb
6.23385e-257	0.846807	0.974	0.852	1.02191e-252	Zfp36
0	0.843334	0.996	0.937	0	Junb
1.6104e-174	0.840451	0.696	0.419	2.63993e-170	Lilra5
2.31747e-230	0.834141	0.903	0.643	3.79902e-226	Cd72
2.12839e-47	0.826404	0.323	0.204	3.48907e-43	Dusp2
2.53033e-31	0.82519	0.285	0.194	4.14797e-27	Krr1
6.31204e-282	0.822661	0.986	0.884	1.03473e-277	Cd14
3.24301e-254	0.820435	0.959	0.842	5.31627e-250	Nfkbia
8.41186e-92	0.817027	0.413	0.229	1.37896e-87	Cadm1
4.35948e-92	0.811397	0.726	0.573	7.1465e-88	Herpud1
2.32076e-284	0.806786	0.998	0.987	3.80441e-280	Ubc
3.55774e-85	0.803204	0.699	0.549	5.83221e-81	Rhob
1.9664e-32	0.802757	0.301	0.206	3.22351e-28	Zc3h12a
7.23129e-88	0.792971	0.73	0.588	1.18543e-83	Skil
5.6662e-71	0.719369	0.483	0.313	9.28861e-67	Pmaip1
2.91936e-151	0.699455	0.879	0.734	4.78571e-147	Il1b
4.20113e-94	0.696294	0.58	0.388	6.88691e-90	Gadd45b
7.06474e-16	0.68938	0.313	0.247	1.15812e-11	Chka
1.34915e-34	0.681229	0.275	0.177	2.21165e-30	Tanc2
2.78147e-32	0.680733	0.276	0.18	4.55966e-28	Tmem119
1.94479e-38	0.657852	0.262	0.159	3.1881e-34	Asb2
6.02918e-136	0.656849	0.827	0.616	9.88364e-132	Slamf9
1.73378e-14	0.653009	0.252	0.191	2.84219e-10	Rrad
1.10411e-20	0.643434	0.268	0.193	1.80996e-16	Pdgfb
1.19722e-152	0.640814	0.955	0.847	1.9626e-148	Ier5
2.74002e-33	0.635725	0.293	0.193	4.49171e-29	Nfkbid
1.91656e-55	0.633875	0.437	0.284	3.14182e-51	Creb5
5.36747e-41	0.633337	0.502	0.383	8.79889e-37	Tgif1
6.45129e-20	0.630842	0.573	0.511	1.05756e-15	Sqstm1
1.39452e-31	0.609235	0.253	0.161	2.28604e-27	Serpinf1
1.60053e-42	0.600406	0.825	0.796	2.62375e-38	Rgs2
1.91245e-25	0.595811	0.602	0.533	3.13508e-21	Id2
2.39246e-40	0.5921	0.471	0.346	3.92196e-36	Map3k8
1.70427e-32	0.590612	0.429	0.318	2.79381e-28	Asph
6.57538e-42	0.578272	0.618	0.512	1.0779e-37	Tlr2
1.2078e-39	0.575733	0.622	0.529	1.97995e-35	Glipr1
4.09696e-67	0.561531	0.721	0.626	6.71615e-63	Rps27rt
4.57088e-83	0.555872	0.934	0.872	7.49304e-79	Mt1
1.73323e-62	0.54807	0.68	0.553	2.84129e-58	Rpl23a-ps3
8.17603e-154	0.5477	0.965	0.805	1.3403e-149	Cxcl16
1.13216e-148	0.545567	1	1	1.85595e-144	H3f3b
4.52472e-55	0.538265	0.674	0.543	7.41737e-51	Marcksl1
4.54865e-57	0.533295	0.737	0.629	7.4566e-53	Cd86
8.63853e-09	0.524785	0.561	0.528	0.000141611	Cited2
7.59265e-20	0.517148	0.309	0.23	1.24466e-15	Gm6377
2.4216e-21	0.514602	0.301	0.22	3.96972e-17	Tle1
1.45541e-20	0.507056	0.259	0.183	2.38585e-16	Rpl13-ps3
1.99385e-36	0.501294	0.494	0.376	3.26851e-32	Gm9493
6.80694e-08	0.494879	0.277	0.232	0.00111586	Pmepa1
3.3048e-49	0.486587	0.67	0.543	5.41756e-45	Pea15a
2.56737e-53	0.484596	0.651	0.501	4.20869e-49	Scimp
1.79028e-40	0.47921	0.489	0.353	2.9348e-36	Slamf7
6.87457e-44	0.476914	0.513	0.369	1.12695e-39	Blnk
8.33137e-29	0.473675	0.571	0.471	1.36576e-24	Ifrd1
1.62608e-51	0.471784	0.86	0.786	2.66563e-47	Pnrc1
2.30407e-149	0.468599	0.986	0.929	3.77705e-145	H2-Ab1
1.73e-22	0.467463	0.257	0.176	2.836e-18	Dst
7.58365e-59	0.46163	0.593	0.427	1.24319e-54	Rnaset2b
3.39906e-56	0.457241	0.646	0.49	5.57209e-52	Rnaset2a
2.27933e-11	0.454208	0.263	0.208	3.73651e-07	Gm26532
2.27893e-25	0.453151	0.458	0.363	3.73586e-21	Rpl6l
2.56756e-135	0.450963	0.974	0.78	4.20901e-131	Cd81
2.14842e-11	0.448855	0.321	0.264	3.5219e-07	Sowahc
8.76564e-31	0.443194	0.523	0.415	1.43695e-26	Stap1
9.02729e-15	0.436863	0.312	0.244	1.47984e-10	Osm
1.53937e-29	0.436769	0.705	0.616	2.52349e-25	Cdkn1a
1.39828e-28	0.435783	0.354	0.251	2.2922e-24	Mgp
5.5806e-41	0.435555	0.697	0.616	9.14827e-37	Wdr89
3.62432e-28	0.433251	0.481	0.374	5.94134e-24	Cttnbp2nl
2.17331e-21	0.431594	0.633	0.563	3.5627e-17	Ier3
5.93638e-06	0.430193	0.342	0.306	0.0973151	Sgk1
5.75832e-55	0.419883	0.841	0.747	9.43961e-51	Ccnl1
7.37773e-27	0.41364	0.41	0.303	1.20943e-22	Adap2os
3.04531e-32	0.412621	0.717	0.635	4.99218e-28	Slc15a3
1.04033e-94	0.403122	0.907	0.695	1.7054e-90	Ms4a7
1.98717e-10	0.398333	0.458	0.413	3.25756e-06	Clic4
7.40485e-97	0.393005	0.982	0.914	1.21388e-92	H2-Eb1
3.95186e-122	0.392644	0.998	0.988	6.47828e-118	Cd74
3.17112e-08	0.389991	0.324	0.276	0.000519842	Nlrp3
1.13387e-14	0.388719	0.267	0.201	1.85875e-10	Trim47
9.13668e-97	0.385042	0.987	0.927	1.49778e-92	H2-Aa
1.10332e-24	0.37773	0.527	0.422	1.80868e-20	Sdc4
1.98358e-62	0.376865	0.985	0.963	3.25168e-58	Jund
3.05249e-07	0.366209	0.303	0.258	0.00500395	Ddit3
5.97111e-13	0.365868	0.364	0.298	9.78844e-09	Rpl10-ps3
1.62361e-32	0.361902	0.475	0.348	2.66158e-28	Hpgds
1.36459e-15	0.357368	0.514	0.443	2.23697e-11	Lpar6
2.24237e-26	0.353883	0.523	0.409	3.67592e-22	Siglece
1.9293e-28	0.351186	0.505	0.388	3.1627e-24	Tmcc3
5.17024e-22	0.348942	0.603	0.515	8.47557e-18	Rab7b
2.01363e-35	0.335818	0.876	0.785	3.30094e-31	Basp1
3.48426e-18	0.323324	0.337	0.253	5.71175e-14	Csrnp1
8.21418e-64	0.317234	0.957	0.899	1.34655e-59	Hexb
5.23597e-75	0.317169	0.998	0.998	8.58333e-71	Rpl23a
8.29171e-09	0.315832	0.384	0.334	0.000135926	Tank
7.48909e-64	0.315529	0.979	0.835	1.22769e-59	C1qa
7.75228e-15	0.315203	0.39	0.312	1.27083e-10	Ets2
2.84176e-09	0.31471	0.371	0.317	4.65849e-05	Rnf19b
2.80599e-27	0.307273	0.841	0.802	4.59987e-23	Clec12a
8.26534e-49	0.293782	0.979	0.819	1.35494e-44	C1qc
1.19045e-07	0.283112	0.254	0.208	0.0019515	Mob3c
4.94008e-11	0.280643	0.513	0.46	8.09827e-07	Gm8730
1.79229e-14	0.271842	0.393	0.314	2.9381e-10	F11r
4.86912e-10	0.267099	0.331	0.273	7.98194e-06	Cpq
6.68027e-42	0.266795	0.894	0.77	1.0951e-37	Adgre1
2.88784e-05	0.265575	0.256	0.22	0.473403	Dnajb9
4.02385e-19	0.258726	0.692	0.607	6.59629e-15	Gpr65
1.7485e-37	0.258552	0.988	0.862	2.86632e-33	C1qb
2.03893e-15	0.256079	0.531	0.448	3.34242e-11	Lacc1
0.000214374	-0.250218	0.589	0.595	1	Lgals3bp
1.60258e-05	-0.250756	0.285	0.324	0.262711	Nsrp1
6.51231e-11	-0.250763	0.649	0.692	1.06756e-06	Lrrc25
1.78286e-17	-0.251427	0.66	0.735	2.92265e-13	Cox14
1.05702e-08	-0.251463	0.345	0.402	0.000173277	Tgoln1
6.94321e-08	-0.251858	0.349	0.402	0.0011382	Sbds
3.01584e-06	-0.252149	0.284	0.329	0.0494386	Hint2
7.26696e-05	-0.252177	0.299	0.335	1	Pdrg1
0.000131773	-0.25275	0.364	0.394	1	Pgap2
5.53047e-16	-0.253181	0.612	0.679	9.0661e-12	Rbm8a
1.12916e-06	-0.254055	0.88	0.871	0.0185103	Serinc3
6.88535e-14	-0.254116	0.558	0.626	1.12872e-09	Anapc13
9.83287e-06	-0.254493	0.329	0.366	0.16119	Apoa1bp
5.80069e-05	-0.254511	0.504	0.53	0.950907	Rtp4
3.50189e-07	-0.255336	0.28	0.328	0.00574064	Amfr
3.79452e-16	-0.255341	0.693	0.754	6.22036e-12	Celf2
4.03556e-06	-0.255362	0.323	0.363	0.066155	Rfc2
3.77926e-24	-0.255431	0.864	0.909	6.19534e-20	Cox6a1
2.25799e-21	-0.25553	0.837	0.882	3.70153e-17	Tmem59
9.44257e-07	-0.256131	0.244	0.29	0.0154792	Creb3
4.54693e-08	-0.256359	0.808	0.849	0.000745378	Ccl9
8.94425e-09	-0.256641	0.398	0.455	0.000146623	Ube2e3
4.5003e-16	-0.256886	0.604	0.675	7.37734e-12	Pfdn2
1.92503e-05	-0.256967	0.283	0.32	0.31557	Pex2
8.20621e-06	-0.257126	0.236	0.277	0.134524	Pcf11
1.57331e-05	-0.257331	0.241	0.279	0.257913	Dgkd
1.57738e-12	-0.257364	0.536	0.595	2.5858e-08	Aamp
1.8837e-05	-0.258043	0.25	0.288	0.308795	Tm2d3
9.82312e-05	-0.258129	0.246	0.28	1	Mgat1
9.53496e-05	-0.258578	0.291	0.323	1	Arap1
5.97916e-27	-0.259114	0.945	0.949	9.80163e-23	Ptpn18
3.65506e-05	-0.259155	0.382	0.412	0.599174	2700029M09Rik
1.7987e-11	-0.259341	0.635	0.682	2.9486e-07	Dnajc8
1.68587e-10	-0.259452	0.514	0.565	2.76365e-06	Mlf2
4.76618e-26	-0.259832	0.838	0.892	7.8132e-22	Grb2
8.31367e-07	-0.260578	0.396	0.438	0.0136286	Npm3
0.00529684	-0.261202	0.398	0.416	1	Cd300ld
1.06835e-05	-0.261267	0.299	0.337	0.175134	Wdr61
0.00011275	-0.261489	0.234	0.267	1	Gon4l
3.59223e-19	-0.261669	0.948	0.951	5.88875e-15	Cd68
1.25156e-11	-0.262159	0.498	0.56	2.05168e-07	Tprgl
5.16001e-05	-0.262276	0.227	0.262	0.84588	Rpf1
2.73828e-28	-0.263104	0.902	0.937	4.48885e-24	Cd53
2.21759e-44	-0.263186	0.999	1	3.63529e-40	Pfn1
0.000188965	-0.263206	0.219	0.251	1	Dpf2
1.12413e-06	-0.26369	0.394	0.434	0.0184279	Mrps18a
6.687e-13	-0.264258	0.597	0.65	1.0962e-08	Nars
9.84194e-08	-0.264322	0.24	0.291	0.00161339	Arfgap2
6.11645e-05	-0.264449	0.223	0.258	1	Guca1a
2.39324e-12	-0.265152	0.503	0.566	3.92323e-08	Tecr
3.76388e-06	-0.265835	0.757	0.747	0.0617012	P2ry6
9.08472e-14	-0.265923	0.575	0.636	1.48926e-09	G3bp1
1.04466e-06	-0.266821	0.244	0.29	0.017125	Psmd10

## Sheet: C4
p_val	avg_log2FC	pct.1	pct.2	p_val_adj	gene
0	3.57233	0.904	0.409	0	Ccl7
0	3.26667	0.969	0.578	0	Ccl12
0	2.13166	0.938	0.609	0	Ccl2
2.07095e-194	1.94168	0.284	0.087	3.3949e-190	Ch25h
3.54359e-261	1.24217	0.813	0.532	5.80901e-257	Marcksl1
7.89929e-85	1.10217	0.315	0.156	1.29493e-80	Serpinf1
3.60283e-73	1.05727	0.415	0.25	5.90612e-69	Phlda1
4.64747e-140	1.03562	0.762	0.569	7.6186e-136	Ccl4
4.68008e-206	0.938873	0.893	0.661	7.67206e-202	C5ar1
6.79071e-148	0.932094	0.713	0.464	1.1132e-143	Ccnd1
1.17658e-57	0.920428	0.295	0.163	1.92877e-53	Tnf
3.21719e-73	0.911479	0.628	0.482	5.27394e-69	Ccl3
2.84186e-129	0.892202	0.544	0.301	4.65867e-125	St3gal6
4.8093e-93	0.853864	0.484	0.282	7.88388e-89	Creb5
6.45453e-53	0.835055	0.28	0.155	1.05809e-48	Col14a1
2.16902e-229	0.812407	0.86	0.591	3.55567e-225	Pf4
2.6887e-49	0.796849	0.332	0.202	4.40758e-45	Mob3c
6.71245e-62	0.781985	0.376	0.222	1.10037e-57	Bcl2l1
3.59418e-101	0.780988	0.555	0.334	5.89194e-97	Ccnd2
1.88567e-79	0.736716	0.601	0.417	3.09118e-75	Sdc4
2.82842e-46	0.708226	0.327	0.198	4.63663e-42	Slco2b1
2.88476e-27	0.707919	0.299	0.206	4.72899e-23	Srm
5.00442e-44	0.688973	0.34	0.213	8.20375e-40	Tspan4
1.41434e-79	0.688208	0.475	0.282	2.31852e-75	Igfbp4
6.02999e-50	0.687944	0.658	0.551	9.88497e-46	Cxcl2
9.44496e-78	0.684248	0.589	0.399	1.54831e-73	Fcrls
3.01707e-41	0.667336	0.253	0.144	4.94588e-37	Gm6133
1.74389e-102	0.66077	0.885	0.71	2.85877e-98	Dab2
2.13845e-128	0.655327	0.839	0.631	3.50556e-124	Mgl2
1.04221e-57	0.646204	0.721	0.61	1.7085e-53	Socs3
7.39009e-71	0.636742	0.664	0.507	1.21146e-66	Egr1
1.2498e-136	0.632267	0.868	0.649	2.04879e-132	Cd72
1.48948e-30	0.630905	0.264	0.167	2.44171e-26	Kcnk13
2.91732e-39	0.625033	0.294	0.179	4.78235e-35	Tmem119
1.4818e-39	0.621219	0.376	0.25	2.42911e-35	Mgp
9.07076e-34	0.61311	0.373	0.257	1.48697e-29	Eef1e1
2.52344e-87	0.613087	0.642	0.427	4.13667e-83	Lilra5
8.8127e-23	0.609577	0.607	0.524	1.44467e-18	Cited2
6.85443e-71	0.605328	0.664	0.504	1.12365e-66	Nfkbiz
2.6304e-117	0.599835	0.872	0.658	4.31202e-113	C3ar1
1.65515e-50	0.595918	0.319	0.184	2.71328e-46	Gas6
5.5122e-77	0.586422	0.721	0.53	9.03616e-73	Rab3il1
3.45579e-30	0.583999	0.309	0.206	5.66507e-26	Rgl1
7.03358e-32	0.579556	0.331	0.222	1.15301e-27	Aoah
6.88066e-33	0.579203	0.264	0.163	1.12795e-28	Vcam1
7.76487e-57	0.577619	0.54	0.373	1.27289e-52	Gm9493
1.66019e-167	0.576273	0.975	0.821	2.72155e-163	C1qc
4.60159e-17	0.57318	0.295	0.221	7.54338e-13	Gnl3
2.22478e-177	0.57234	0.959	0.783	3.64709e-173	Cd81
6.25042e-60	0.562196	0.776	0.615	1.02463e-55	Mrc1
5.69977e-54	0.561721	0.46	0.299	9.34363e-50	Adap2os
2.99747e-23	0.560143	0.262	0.177	4.91375e-19	Dst
7.04252e-151	0.555789	0.971	0.837	1.15448e-146	C1qa
2.77767e-21	0.54345	0.288	0.204	4.55344e-17	Tlr1
1.39829e-33	0.542094	0.384	0.264	2.29222e-29	Ang
2.12497e-60	0.52587	0.749	0.603	3.48346e-56	Gpr65
3.41191e-51	0.519796	0.489	0.325	5.59314e-47	Pdlim4
6.8027e-47	0.516393	0.692	0.578	1.11517e-42	Herpud1
1.61648e-58	0.513909	0.752	0.633	2.64989e-54	Slc15a3
4.66225e-23	0.513847	0.268	0.182	7.64283e-19	Rpl13-ps3
2.00752e-135	0.51282	0.979	0.864	3.29093e-131	C1qb
1.64273e-26	0.511395	0.296	0.199	2.69293e-22	Trim47
9.01091e-128	0.509532	0.957	0.807	1.47716e-123	Cxcl16
2.88389e-111	0.505704	0.913	0.697	4.72756e-107	Ms4a7
1.85679e-17	0.503373	0.257	0.183	3.04383e-13	Fnbp1l
1.67545e-26	0.498865	0.686	0.614	2.74657e-22	Snx6
2.32154e-25	0.498773	0.418	0.314	3.80571e-21	Ptger4
6.18405e-44	0.496164	0.509	0.359	1.01375e-39	Rpl6l
7.11163e-18	0.490582	0.268	0.192	1.16581e-13	Nfxl1
4.91338e-15	0.485921	0.264	0.197	8.0545e-11	Krr1
2.27487e-63	0.480834	0.774	0.623	3.7292e-59	Slamf9
1.42664e-147	0.477722	0.996	0.903	2.33869e-143	Aif1
1.84245e-45	0.477189	0.679	0.543	3.02032e-41	Pea15a
1.64381e-26	0.476839	0.407	0.3	2.6947e-22	Cdk6
1.66573e-22	0.475983	0.417	0.321	2.73063e-18	Nop56
7.53937e-49	0.472619	0.849	0.758	1.23593e-44	Metrnl
2.69787e-12	0.472606	0.306	0.244	4.42262e-08	Nolc1
1.98214e-51	0.463925	0.687	0.553	3.24933e-47	Rpl23a-ps3
1.29529e-28	0.460212	0.537	0.426	2.12337e-24	Tgfbr2
1.29066e-32	0.459151	0.498	0.373	2.11578e-28	Cttnbp2nl
1.96618e-40	0.456549	0.645	0.512	3.22316e-36	Rab7b
1.07652e-29	0.452898	0.315	0.209	1.76474e-25	Zmynd15
2.89224e-55	0.449928	0.734	0.613	4.74125e-51	Wdr89
3.49598e-28	0.447162	0.651	0.555	5.73096e-24	Rhob
4.14074e-16	0.438452	0.285	0.213	6.78791e-12	Mcm3
2.36923e-14	0.433255	0.315	0.245	3.88388e-10	Gar1
2.06729e-21	0.433028	0.263	0.179	3.38891e-17	Tanc2
1.69749e-48	0.432216	0.884	0.814	2.7827e-44	Dusp1
3.07605e-51	0.431251	0.918	0.87	5.04256e-47	Klf6
1.46799e-56	0.430183	0.916	0.857	2.40647e-52	Fos
2.8401e-13	0.427178	0.25	0.187	4.65578e-09	Ndufaf4
1.50888e-93	0.426998	0.972	0.887	2.47351e-89	Cd14
4.40193e-26	0.420854	0.409	0.3	7.21609e-22	Fam213b
8.26385e-29	0.41876	0.449	0.327	1.35469e-24	Il21r
4.11479e-18	0.418151	0.307	0.226	6.74538e-14	Gm4955
2.60207e-12	0.414695	0.319	0.253	4.26558e-08	Tagap
1.30258e-62	0.41432	0.788	0.623	2.13532e-58	Gatm
1.64664e-10	0.413573	0.381	0.325	2.69934e-06	Gadd45g
7.29557e-35	0.412868	0.581	0.444	1.19596e-30	Lacc1
1.75816e-40	0.411534	0.63	0.493	2.88215e-36	Rnaset2a
1.409e-73	0.406792	0.907	0.77	2.30977e-69	Adgre1
1.27922e-19	0.40584	0.741	0.679	2.09702e-15	Snx2
9.32123e-41	0.404957	0.831	0.762	1.52803e-36	Sdf2l1
2.59768e-24	0.404168	0.828	0.775	4.25837e-20	Ier2
5.11497e-82	0.403507	0.968	0.857	8.38498e-78	Bcl2a1b
3.31326e-66	0.403282	0.907	0.775	5.43143e-62	Cx3cr1
2.88556e-21	0.402946	0.259	0.175	4.7303e-17	Olfml3
5.93748e-30	0.401027	0.532	0.41	9.73331e-26	Siglece
5.56161e-37	0.400216	0.832	0.771	9.11715e-33	Manf
1.94166e-34	0.400071	0.444	0.31	3.18296e-30	Ptgs1
2.2454e-25	0.397838	0.46	0.348	3.68089e-21	Slc29a1
6.32457e-18	0.397373	0.446	0.361	1.03679e-13	Ddx18
1.12948e-11	0.393968	0.356	0.291	1.85156e-07	Gm26522
2.11094e-22	0.393406	0.328	0.231	3.46047e-18	Ophn1
3.86666e-16	0.39262	0.311	0.233	6.33861e-12	Sash1
1.90907e-13	0.389296	0.272	0.205	3.12954e-09	Nab2
1.29765e-12	0.387151	0.355	0.287	2.12724e-08	Creld2
2.28968e-19	0.387066	0.392	0.301	3.75348e-15	Hivep2
7.28437e-39	0.385425	0.646	0.504	1.19413e-34	Scimp
8.47415e-51	0.383431	0.785	0.636	1.38917e-46	Maf
3.06223e-09	0.382106	0.251	0.2	5.01992e-05	Rrp15
1.2332e-12	0.381677	0.265	0.2	2.02158e-08	Pdcd11
6.53258e-19	0.378828	0.398	0.308	1.07089e-14	Man1a
3.75771e-18	0.378717	0.267	0.19	6.16002e-14	Rrad
2.94775e-17	0.37761	0.382	0.296	4.83225e-13	B4galt6
6.78053e-12	0.37514	0.292	0.229	1.11153e-07	Ptpn7
1.36266e-34	0.374729	0.647	0.523	2.23381e-30	Bcl2a1a
2.23722e-24	0.374671	0.625	0.538	3.66747e-20	2610001J05Rik
1.69494e-29	0.373734	0.552	0.432	2.77851e-25	Rnaset2b
1.25212e-35	0.36933	0.733	0.613	2.05259e-31	Ntpcr
9.10793e-14	0.367764	0.259	0.193	1.49306e-09	Rpl9-ps6
1.23533e-12	0.364126	0.374	0.304	2.02507e-08	Apex1
3.5776e-27	0.363509	0.405	0.292	5.86476e-23	Phf11d
8.40888e-13	0.362965	0.586	0.533	1.37847e-08	Glipr1
4.8616e-05	0.359771	0.287	0.25	0.796962	Chka
2.98703e-22	0.355825	0.551	0.458	4.89664e-18	Gm8730
6.02693e-29	0.355538	0.466	0.337	9.87994e-25	Smagp
1.23577e-98	0.354892	0.996	0.951	2.02579e-94	Apoe
1.77161e-46	0.354831	0.866	0.8	2.90421e-42	Clec12a
8.64258e-42	0.350013	0.812	0.693	1.41678e-37	Arrb2
1.88492e-54	0.349479	0.927	0.815	3.08995e-50	Fcgr1
9.54641e-16	0.348396	0.419	0.336	1.56494e-11	Rhoh
4.12324e-40	0.347725	0.952	0.891	6.75922e-36	Jun
3.23054e-21	0.347029	0.617	0.537	5.29582e-17	Mat2a
1.18988e-40	0.346282	0.986	0.965	1.95058e-36	Hspa5
1.46091e-10	0.345801	0.363	0.301	2.39487e-06	Nsun2
2.71342e-17	0.343413	0.416	0.326	4.44811e-13	Spred1
8.2472e-33	0.342156	0.724	0.616	1.35196e-28	Rps12-ps3
3.18122e-11	0.341809	0.356	0.293	5.21497e-07	Icam1
6.05245e-12	0.341519	0.3	0.234	9.92177e-08	Nifk
6.02524e-10	0.341512	0.471	0.405	9.87718e-06	Msr1
8.56736e-13	0.340722	0.357	0.287	1.40445e-08	Ebi3
3.3586e-36	0.340063	0.837	0.74	5.50575e-32	P2ry6
2.15246e-13	0.339736	0.297	0.226	3.52853e-09	Gpr34
2.79721e-39	0.339698	0.824	0.711	4.58547e-35	Clec4a1
7.18421e-13	0.339168	0.404	0.33	1.17771e-08	Erdr1
5.8111e-23	0.338551	0.569	0.463	9.52614e-19	Rnase4
1.86641e-07	0.338431	0.38	0.33	0.00305961	Nop58
1.11856e-51	0.33457	0.798	0.649	1.83366e-47	Fcgr4
4.81152e-19	0.334454	0.524	0.435	7.88752e-15	Pole4
4.7794e-10	0.334258	0.337	0.277	7.83487e-06	Mrps28
7.46442e-26	0.332181	0.426	0.309	1.22364e-21	Ets2
1.16297e-18	0.331696	0.539	0.451	1.90646e-14	Fgl2
5.66003e-13	0.331555	0.382	0.31	9.27849e-09	Gm2000
4.03297e-11	0.327369	0.488	0.421	6.61124e-07	Gas7
2.54909e-08	0.327112	0.26	0.211	0.000417872	Thyn1
0.000114835	0.326212	0.446	0.431	1	Hspa1a
1.97646e-11	0.32569	0.296	0.231	3.24e-07	Itga6
1.06153e-15	0.32037	0.396	0.31	1.74016e-11	Dynll2
6.64332e-09	0.320119	0.288	0.234	0.000108904	Usp50
1.70173e-06	0.320004	0.276	0.233	0.0278964	Tnfrsf11a
6.12985e-34	0.319652	0.811	0.729	1.00487e-29	Hprt
1.6391e-17	0.318978	0.393	0.301	2.68698e-13	Tspan32
2.73784e-12	0.318109	0.458	0.389	4.48814e-08	Tubb6
1.30905e-19	0.316487	0.493	0.395	2.14593e-15	Rab20
2.31378e-20	0.31621	0.409	0.308	3.79297e-16	Clec5a
1.40601e-41	0.316183	0.809	0.674	2.30486e-37	Lair1
7.97346e-22	0.315739	0.673	0.59	1.30709e-17	Tmem261
7.67238e-09	0.315001	0.306	0.25	0.000125773	Ppa1
5.74895e-17	0.314512	0.414	0.323	9.42425e-13	Vkorc1
3.12855e-34	0.31424	0.914	0.883	5.12864e-30	Btg2
4.66984e-10	0.314156	0.339	0.277	7.65526e-06	Slc35b2
1.57661e-12	0.312704	0.564	0.507	2.58453e-08	Pdia4
1.34033e-52	0.311792	0.74	0.625	2.1972e-48	Rps27rt
5.32536e-22	0.30857	0.59	0.481	8.72986e-18	Adap2
7.56572e-11	0.307067	0.331	0.266	1.24025e-06	Dtymk
2.18202e-20	0.305652	0.708	0.628	3.57699e-16	Ccr5
3.67226e-17	0.305365	0.583	0.507	6.01993e-13	Cmtm3
1.14487e-30	0.302973	0.756	0.637	1.87678e-26	Camk1
1.25303e-09	0.30253	0.516	0.456	2.05409e-05	Ddx21
1.57843e-49	0.301373	0.94	0.874	2.58752e-45	Tmem176a
1.88135e-07	0.300802	0.353	0.305	0.0030841	Agpat5
2.76905e-13	0.297557	0.453	0.373	4.5393e-09	Tmx1
1.51362e-14	0.297361	0.558	0.478	2.48128e-10	Prmt1
2.46082e-37	0.293342	0.982	0.959	4.03403e-33	Lcp1
4.61644e-12	0.293287	0.352	0.28	7.56773e-08	Fez2
6.13156e-07	0.29191	0.662	0.624	0.0100515	Klf2
7.66583e-52	0.29126	0.957	0.904	1.25666e-47	Tmem176b
9.99633e-20	0.291197	0.743	0.683	1.6387e-15	Lrrc25
7.26063e-08	0.290919	0.268	0.219	0.00119024	Dnajb9

## Sheet: C5
p_val	avg_log2FC	pct.1	pct.2	p_val_adj	gene
0	5.96799	0.524	0.063	0	Arg1
0	5.92917	0.37	0.045	0	Gpnmb
0	5.28902	0.851	0.493	0	Spp1
0	5.06629	0.406	0.031	0	Syngr1
0	3.63068	0.7	0.38	0	Fabp5
0	3.42091	0.262	0.025	0	Igf2r
2.37648e-272	3.23397	0.809	0.535	3.89576e-268	Hmox1
0	3.2289	0.305	0.038	0	Lhfpl2
0	3.1903	0.994	0.839	0	Ctsd
0	3.03282	0.397	0.075	0	Emp1
0	2.99107	0.615	0.143	0	Vat1
0	2.94969	0.326	0.05	0	Rai14
0	2.87177	0.579	0.163	0	Ecm1
0	2.85073	0.921	0.626	0	Ctsl
0	2.83566	0.542	0.11	0	Fam20c
0	2.80681	0.608	0.164	0	Clec4d
0	2.79233	0.653	0.283	0	Acp5
0	2.75896	0.456	0.133	0	F10
0	2.73151	0.879	0.518	0	Cd9
0	2.67559	0.637	0.289	0	Fn1
7.54685e-294	2.66053	0.55	0.216	1.23715e-289	Gclm
4.01806e-252	2.65606	0.285	0.067	6.5868e-248	Srxn1
0	2.60521	0.527	0.146	0	Adam8
1.23095e-217	2.59674	0.343	0.106	2.01789e-213	Slc7a11
0	2.56128	0.332	0.07	0	Tfec
7.77354e-301	2.51009	0.26	0.047	1.27432e-296	Fmn1
1.26925e-227	2.47109	0.476	0.183	2.08069e-223	Thbs1
6.01582e-175	2.41028	0.354	0.131	9.86173e-171	Cxcl14
2.89856e-171	2.4038	0.258	0.075	4.75161e-167	Anpep
1.48578e-171	2.40124	0.38	0.148	2.43564e-167	Il1rn
1.95071e-263	2.39697	0.253	0.05	3.19779e-259	Dmxl2
0	2.39615	0.292	0.058	0	Arhgap24
0	2.31621	0.449	0.112	0	Nrp2
2.04578e-27	2.29038	0.661	0.609	3.35365e-23	Pf4
0	2.27114	0.994	0.861	0	Cstb
0	2.24584	0.395	0.105	0	Fnip2
9.45715e-214	2.22582	0.257	0.062	1.55031e-209	Nr1h3
0	2.20796	0.705	0.322	0	Pld3
1.18759e-192	2.19639	0.387	0.14	1.94682e-188	Ero1l
0	2.18159	0.449	0.124	0	2010111I01Rik
5.18259e-202	2.16818	0.256	0.065	8.49581e-198	Plxna1
1.00243e-238	2.16121	0.444	0.157	1.64328e-234	AA467197
7.55423e-226	2.12019	0.276	0.067	1.23837e-221	Galnt6
7.40669e-232	2.09921	0.446	0.167	1.21418e-227	Hebp1
1.62661e-161	2.09776	0.458	0.22	2.6665e-157	Pmepa1
0	2.09347	0.846	0.674	0	Cd63
7.55579e-67	2.07759	0.31	0.165	1.23862e-62	Hilpda
2.77e-184	2.07327	0.394	0.15	4.54085e-180	Pdgfa
2.78929e-75	2.06025	0.299	0.147	4.57248e-71	Mmp12
3.82613e-114	2.05671	0.361	0.173	6.27217e-110	Serpinb6a
1.12042e-250	2.02354	0.452	0.159	1.83671e-246	Gpr137b
0	2.01416	0.596	0.221	0	Mmp14
0	2.00452	0.909	0.519	0	Capg
0	1.9988	0.639	0.249	0	Nceh1
1.00555e-211	1.99413	0.357	0.114	1.64839e-207	Abcc1
1.09925e-263	1.9874	0.506	0.189	1.80201e-259	Lmna
4.92322e-119	1.98275	0.315	0.13	8.07063e-115	Bnip3
7.04222e-269	1.9792	0.426	0.134	1.15443e-264	Slc37a2
0	1.97414	0.921	0.665	0	Pgam1
2.64147e-220	1.96848	0.335	0.098	4.33016e-216	Arhgap10
0	1.96508	0.995	0.876	0	Lgals3
1.03854e-265	1.95715	0.818	0.57	1.70248e-261	Clec4n
1.16399e-274	1.95393	0.598	0.26	1.90812e-270	Abca1
1.15434e-229	1.95185	0.485	0.191	1.89231e-225	Slc16a3
1.70124e-191	1.9514	0.288	0.082	2.78885e-187	Galns
0	1.94285	0.74	0.387	0	Msr1
0	1.93963	0.891	0.636	0	Trem2
2.12765e-291	1.93375	0.481	0.16	3.48785e-287	Slc7a8
0	1.93328	0.9	0.633	0	Mif
5.97487e-196	1.92394	0.575	0.295	9.79461e-192	Slc48a1
1.06708e-229	1.9125	0.441	0.159	1.74926e-225	Pgk1
0	1.91143	0.98	0.817	0	Aldoa
1.5514e-237	1.90444	0.572	0.255	2.5432e-233	Txnrd1
8.96767e-186	1.89803	0.409	0.159	1.47007e-181	Slc2a1
2.86548e-229	1.88979	0.594	0.288	4.69738e-225	Sgk1
4.42762e-195	1.88837	0.334	0.106	7.2582e-191	Fblim1
1.73499e-234	1.88793	0.608	0.296	2.84416e-230	Alas1
2.71428e-179	1.88562	0.299	0.092	4.44952e-175	Fmnl2
1.70707e-166	1.85769	0.498	0.243	2.79839e-162	Rhoc
1.84725e-222	1.84978	0.476	0.19	3.02819e-218	Pfkl
6.56233e-242	1.8442	0.409	0.132	1.07576e-237	Nek6
0	1.84293	1	0.981	0	Prdx1
3.71151e-250	1.81535	0.461	0.161	6.08428e-246	Osbpl8
1.40753e-227	1.81103	0.386	0.123	2.30737e-223	Abcc3
6.91142e-298	1.81047	0.635	0.28	1.13299e-293	Gde1
8.02277e-230	1.80349	0.486	0.186	1.31517e-225	Tgm2
6.0939e-242	1.80312	0.445	0.153	9.98973e-238	Mertk
0	1.78534	0.868	0.49	0	Lrp1
2.29763e-132	1.77301	0.91	0.916	3.76651e-128	Ccl6
5.99507e-178	1.76872	0.522	0.26	9.82773e-174	Por
2.98982e-150	1.76857	0.322	0.117	4.90121e-146	Hvcn1
2.16693e-198	1.76519	0.399	0.143	3.55226e-194	Myo1e
0	1.76032	0.939	0.718	0	Plin2
1.85597e-253	1.75505	0.856	0.648	3.0425e-249	Tpi1
0	1.75476	0.721	0.341	0	Anxa4
9.68026e-193	1.75191	0.39	0.141	1.58688e-188	Dpp7
0	1.74434	0.926	0.673	0	Aprt
1.64786e-180	1.74019	0.362	0.128	2.70133e-176	Pdlim7
9.13481e-223	1.73695	0.446	0.162	1.49747e-218	Ckap4
4.79239e-276	1.71635	0.562	0.22	7.85617e-272	Npc1
1.19761e-152	1.71516	0.272	0.086	1.96324e-148	Ikbke
1.56846e-210	1.7059	0.583	0.283	2.57118e-206	Adssl1
5.29452e-91	1.69416	0.431	0.261	8.6793e-87	Igf1
1.22113e-216	1.68729	0.728	0.457	2.00181e-212	Hif1a
0	1.6834	0.892	0.601	0	Anxa3
6.40903e-130	1.68097	0.34	0.139	1.05063e-125	Spint1
2.00002e-154	1.67712	0.458	0.214	3.27864e-150	Bst1
0	1.66739	0.963	0.836	0	Pkm
3.84668e-221	1.66239	0.637	0.328	6.30587e-217	Tmem37
1.1136e-237	1.66085	0.491	0.185	1.82553e-233	Comtd1
5.75692e-141	1.66029	0.297	0.105	9.43732e-137	Gas2l3
5.77676e-291	1.65669	0.811	0.551	9.46984e-287	Lipa
0	1.65536	1	1	0	Fth1
1.73052e-127	1.6541	0.27	0.095	2.83683e-123	Serf1
6.44933e-91	1.64299	0.255	0.104	1.05724e-86	Ptgr1
0	1.63701	0.976	0.83	0	Lgals1
2.17482e-113	1.63492	0.431	0.221	3.56518e-109	Cd36
5.94673e-16	1.63261	0.576	0.559	9.74847e-12	Cxcl2
3.84517e-180	1.62799	0.4	0.151	6.30339e-176	Fam129b
1.21774e-130	1.61985	0.271	0.094	1.99624e-126	Pqlc2
1.12218e-274	1.61486	0.569	0.225	1.83959e-270	Frrs1
5.8051e-132	1.60927	0.268	0.091	9.5163e-128	Slc38a7
2.71032e-103	1.60747	0.268	0.105	4.44303e-99	Scd2
9.09551e-114	1.6051	0.277	0.106	1.49103e-109	Gclc
4.20999e-121	1.60419	0.274	0.1	6.90144e-117	Ell2
7.39937e-303	1.59595	0.848	0.573	1.21298e-298	Ninj1
4.80527e-145	1.58994	0.352	0.138	7.87728e-141	Tmem65
1.9949e-292	1.58074	0.683	0.321	3.27024e-288	Dtnbp1
0	1.57357	0.999	0.983	0	Ctsb
5.18643e-219	1.5732	0.447	0.161	8.50212e-215	Gla
1.87188e-112	1.56114	0.283	0.11	3.06857e-108	Ddhd1
0	1.56041	1	1	0	Ftl1
2.72512e-98	1.56009	0.258	0.103	4.46729e-94	Ldhb
1.71966e-145	1.55675	0.314	0.113	2.81904e-141	Plxnc1
1.3929e-157	1.55194	0.453	0.203	2.28339e-153	Gstm1
0	1.5518	0.958	0.806	0	Creg1
5.98746e-178	1.54824	0.427	0.17	9.81524e-174	Plekhm2
7.88399e-201	1.54506	0.525	0.231	1.29242e-196	Cd300lf
6.48864e-223	1.54423	0.617	0.311	1.06368e-218	Uap1l1
2.38584e-245	1.54297	0.642	0.318	3.91111e-241	Atp6v1c1
4.25509e-273	1.5402	0.703	0.36	6.97536e-269	Atp6v1a
1.19259e-77	1.5304	0.309	0.15	1.95501e-73	Hopx
7.76105e-200	1.52969	0.571	0.276	1.27227e-195	B4galt1
9.29434e-140	1.52906	0.324	0.121	1.52362e-135	Sntb2
3.14878e-125	1.52462	0.28	0.101	5.1618e-121	Tmem104
8.9197e-133	1.52102	0.281	0.098	1.46221e-128	Socs2
3.90378e-117	1.5178	0.261	0.093	6.39946e-113	B4galt7
3.09745e-122	1.51545	0.337	0.14	5.07766e-118	Naglu
1.90722e-225	1.51481	0.913	0.782	3.12651e-221	Eno1
1.89031e-214	1.51023	0.568	0.261	3.09878e-210	Amdhd2
2.04639e-253	1.5069	0.634	0.293	3.35465e-249	Renbp
2.0184e-164	1.50642	0.384	0.147	3.30876e-160	Cd200r1
1.05163e-126	1.50477	0.289	0.106	1.72394e-122	Rhbdf2
5.93436e-99	1.50238	0.258	0.1	9.7282e-95	Vcan
2.95013e-228	1.49667	0.578	0.262	4.83615e-224	Cerk
2.55813e-166	1.49636	0.403	0.159	4.19354e-162	Mitf
1.94896e-262	1.49439	0.943	0.809	3.19493e-258	Esd
2.86046e-145	1.48583	0.379	0.155	4.68915e-141	Mfsd12
1.49922e-259	1.48552	0.567	0.223	2.45768e-255	Tnfaip2
1.63904e-169	1.48455	0.388	0.146	2.68687e-165	Snx24
4.59989e-183	1.48214	0.462	0.19	7.5406e-179	Plec
7.56705e-132	1.46793	0.354	0.146	1.24047e-127	Tmem120a
3.79641e-204	1.46556	0.583	0.279	6.22345e-200	Gm10116
2.77261e-08	1.45711	0.603	0.639	0.000454514	Ccl2
1.37883e-120	1.45676	0.322	0.13	2.26032e-116	Itga5
1.13218e-196	1.45033	0.604	0.281	1.85598e-192	Plaur
5.34108e-104	1.44968	0.294	0.122	8.75563e-100	Csf2rb2
1.91546e-101	1.44949	0.253	0.096	3.14002e-97	2510009E07Rik
0	1.44654	0.981	0.859	0	Txn1
1.93059e-149	1.44108	0.378	0.151	3.16482e-145	Gaa
3.86603e-132	1.43669	0.343	0.137	6.33759e-128	Piezo1
9.29513e-190	1.4362	0.586	0.296	1.52375e-185	Mcfd2
1.86877e-118	1.43378	0.298	0.115	3.06347e-114	Tuba4a
2.33197e-306	1.43341	0.809	0.463	3.82279e-302	Soat1
5.71081e-131	1.43329	0.325	0.126	9.36172e-127	Abhd5
4.4036e-104	1.42685	0.27	0.105	7.21883e-100	Scamp1
0	1.42451	0.844	0.523	0	Cd84
2.70715e-301	1.42262	0.992	0.957	4.43783e-297	Gapdh
1.71115e-237	1.41428	0.803	0.526	2.80509e-233	Card19
1.05253e-160	1.41113	0.443	0.19	1.72541e-156	Cpd
3.49063e-161	1.40637	0.485	0.223	5.72219e-157	Htatip2
1.73191e-114	1.40359	0.303	0.121	2.83912e-110	Galc
7.58349e-83	1.40283	0.4	0.219	1.24316e-78	F13a1
2.16162e-127	1.39796	0.536	0.306	3.54355e-123	Fam162a
1.18458e-100	1.39795	0.277	0.112	1.94189e-96	Mfhas1
2.64696e-251	1.39437	0.927	0.784	4.33916e-247	Basp1
2.97986e-104	1.39311	0.277	0.109	4.88489e-100	E430025E21Rik
4.86467e-258	1.39249	0.737	0.399	7.97466e-254	Tpp1
2.17976e-96	1.38859	0.266	0.107	3.57328e-92	Fam63a
2.34672e-189	1.38722	0.58	0.286	3.84697e-185	Eea1
1.55343e-124	1.38615	0.314	0.121	2.54653e-120	Dtx4
1.24941e-104	1.38317	0.272	0.106	2.04815e-100	Iqsec1
1.33916e-67	1.37835	0.32	0.172	2.19528e-63	Olfml3
7.59568e-100	1.36732	0.744	0.574	1.24516e-95	Prdx6
1.23119e-141	1.36572	0.9	0.825	2.01828e-137	Tgfbi
6.50598e-137	1.36531	0.525	0.281	1.06653e-132	Abcg1
1.06138e-103	1.36431	0.285	0.115	1.73993e-99	Mroh1
5.09106e-184	1.35933	0.515	0.228	8.34578e-180	Wsb2
7.96543e-175	1.35859	0.555	0.274	1.30577e-170	Rab32
5.78894e-106	1.35423	0.282	0.111	9.48981e-102	Slc36a1

## Sheet: C6
p_val	avg_log2FC	pct.1	pct.2	p_val_adj	gene
0	5.50815	0.998	0.257	0	Ccl8
8.03169e-289	2.31632	0.604	0.179	1.31663e-284	Gas6
1.40903e-137	2.26475	0.297	0.08	2.30983e-133	C4b
0	2.26189	0.598	0.153	0	Vcam1
1.78142e-168	2.09872	0.351	0.094	2.92028e-164	Cp
4.95817e-137	1.98022	0.331	0.097	8.12792e-133	Scn1b
3.58472e-281	1.73905	0.73	0.254	5.87642e-277	Igf1
1.93977e-83	1.61015	0.282	0.099	3.17987e-79	Il18bp
1.18321e-156	1.59001	0.572	0.23	1.93963e-152	Cd38
1.17341e-87	1.58186	0.288	0.099	1.92357e-83	Arhgap19
2.63095e-83	1.5719	0.27	0.091	4.31291e-79	Iigp1
0	1.56704	1	0.867	0	Sepp1
8.94028e-172	1.51551	0.762	0.401	1.46558e-167	Fcrls
5.48561e-118	1.50601	0.595	0.296	8.99257e-114	Wwp1
1.21425e-126	1.4564	0.604	0.285	1.99052e-122	Igfbp4
2.90451e-120	1.41758	0.502	0.212	4.76136e-116	Tspan4
5.0921e-53	1.38596	0.358	0.179	8.34748e-49	Serpinb6a
9.23268e-124	1.37297	0.524	0.22	1.51351e-119	Gpr34
8.65544e-55	1.35617	0.278	0.118	1.41889e-50	Sult1a1
3.08628e-37	1.34404	0.26	0.13	5.05934e-33	Stard8
8.82851e-58	1.32659	0.303	0.134	1.44726e-53	Itsn1
1.34155e-70	1.3117	0.307	0.122	2.19921e-66	Gm4951
1.27416e-95	1.2929	0.536	0.269	2.08873e-91	Hist3h2a
6.13626e-275	1.2179	0.999	0.703	1.00592e-270	Ms4a7
2.62327e-47	1.16679	0.656	0.472	4.30033e-43	Stab1
2.88573e-103	1.13151	0.639	0.336	4.73058e-99	Smagp
4.03912e-46	1.12777	0.27	0.123	6.62132e-42	Rapsn
1.35653e-79	1.10813	0.551	0.299	2.22376e-75	Fam213b
2.41162e-282	1.09866	1	0.952	3.95338e-278	Apoe
1.27345e-46	1.09026	0.356	0.186	2.08757e-42	Slc9a9
5.74921e-33	1.08339	0.273	0.145	9.42467e-29	Rab11fip5
1.24258e-86	1.08258	0.855	0.619	2.03696e-82	Mrc1
3.61667e-42	1.07067	0.319	0.163	5.92881e-38	Sbf2
2.2569e-43	1.06187	0.359	0.195	3.69974e-39	Mfsd11
1.99974e-116	1.05256	0.687	0.346	3.27817e-112	Hpgds
2.22519e-70	1.03835	0.516	0.274	3.64775e-66	Abca1
4.51223e-39	1.02893	0.374	0.216	7.3969e-35	Lrp6
9.53505e-52	1.02486	0.36	0.179	1.56308e-47	Hebp1
1.23954e-213	1.02357	0.937	0.599	2.03199e-209	Pf4
3.75389e-55	1.00787	0.398	0.201	6.15375e-51	Slco2b1
1.96398e-210	0.996194	0.976	0.674	3.21955e-206	Cd63
6.63765e-40	0.986237	0.394	0.229	1.08811e-35	Man1c1
3.18774e-90	0.977694	0.798	0.589	5.22566e-86	Glul
4.30965e-45	0.966845	0.413	0.233	7.0648e-41	Sash1
1.7487e-72	0.955143	0.832	0.639	2.86665e-68	Fcgrt
9.60281e-71	0.953377	0.726	0.514	1.57419e-66	Nrp1
1.25339e-69	0.948442	0.476	0.247	2.05469e-65	Tspan3
2.47379e-49	0.94416	0.414	0.224	4.05528e-45	Aoah
6.31871e-69	0.941518	0.783	0.584	1.03583e-64	Ninj1
9.19365e-101	0.925761	0.856	0.631	1.50711e-96	AW112010
1.38445e-159	0.905831	0.987	0.839	2.26953e-155	Trf
3.1896e-44	0.903469	0.413	0.232	5.22871e-40	Ophn1
9.93133e-77	0.894233	0.766	0.546	1.62804e-72	Marcksl1
5.90627e-46	0.893067	0.418	0.234	9.68215e-42	Fam26f
9.11393e-119	0.890732	0.909	0.648	1.49405e-114	Pltp
5.65147e-101	0.883711	0.873	0.686	9.26445e-97	Blvrb
2.14932e-78	0.868786	0.687	0.432	3.52338e-74	Rnaset2b
1.41134e-284	0.853573	1	0.999	2.3136e-280	Itm2b
1.55118e-111	0.849751	0.894	0.658	2.54285e-107	Timp2
3.51238e-37	0.846375	0.437	0.269	5.75785e-33	Ap1b1
7.48503e-25	0.840758	0.27	0.154	1.22702e-20	Paox
4.77051e-180	0.801501	1	0.983	7.8203e-176	Ctsb
4.09335e-97	0.786897	0.895	0.638	6.71024e-93	Maf
5.96435e-42	0.786711	0.588	0.399	9.77736e-38	Tmem86a
2.79337e-122	0.781027	0.966	0.774	4.57918e-118	Adgre1
1.91522e-52	0.777467	0.573	0.351	3.13962e-48	Pla2g15
1.8792e-79	0.77344	0.696	0.439	3.08057e-75	Ccl7
2.30684e-179	0.769401	1	0.826	3.7816e-175	C1qc
4.72401e-71	0.760359	0.728	0.495	7.74407e-67	Rnaset2a
3.49842e-152	0.744537	0.999	0.842	5.73497e-148	C1qa
2.97482e-37	0.741964	0.4	0.232	4.87661e-33	Hist1h2bc
2.32497e-20	0.738187	0.297	0.186	3.81133e-16	Agpat3
1.23938e-49	0.72321	0.516	0.304	2.03171e-45	Adap2os
2.15165e-21	0.717006	0.334	0.215	3.52719e-17	Snx8
1.7588e-46	0.712279	0.67	0.482	2.8832e-42	PISD
1.71837e-23	0.706632	0.349	0.221	2.81692e-19	Sesn1
1.45643e-43	0.698426	0.538	0.341	2.38753e-39	Pld3
3.49571e-144	0.696278	1	0.907	5.73052e-140	Aif1
9.20334e-43	0.684124	0.429	0.241	1.5087e-38	Cd79b
2.97357e-11	0.680967	0.321	0.241	4.87457e-07	Abca9
1.84121e-35	0.680297	0.499	0.325	3.01829e-31	Gna12
1.96501e-18	0.657633	0.394	0.282	3.22124e-14	Dcxr
6.59365e-30	0.65382	0.429	0.272	1.0809e-25	Cpq
1.88472e-22	0.646988	0.36	0.231	3.08962e-18	Akr1b10
1.14751e-19	0.645913	0.307	0.194	1.88111e-15	Nfxl1
1.03758e-30	0.638234	0.546	0.375	1.7009e-26	Frmd4b
6.93901e-23	0.635657	0.336	0.209	1.13751e-18	Rgl1
3.85249e-33	0.632543	0.549	0.377	6.31538e-29	Ly96
5.91571e-74	0.627709	0.993	0.934	9.69762e-70	Grn
1.261e-09	0.620851	0.397	0.312	2.06717e-05	Cfh
1.43657e-14	0.613347	0.256	0.167	2.35496e-10	Tmem106c
2.08048e-26	0.612813	0.562	0.417	3.41053e-22	Tpp1
6.6417e-20	0.612626	0.404	0.281	1.08877e-15	Fez2
5.58744e-25	0.611258	0.412	0.268	9.15949e-21	Ang
7.60839e-46	0.606128	0.76	0.579	1.24724e-41	Apobec3
7.58367e-19	0.603166	0.419	0.296	1.24319e-14	Dse
2.73474e-14	0.597102	0.295	0.201	4.48305e-10	C3
9.05972e-20	0.590164	0.595	0.467	1.48516e-15	Rnase4
4.65766e-30	0.584848	0.531	0.352	7.6353e-26	Cd93
9.09734e-17	0.584661	0.314	0.208	1.49133e-12	Mob3c
2.57563e-89	0.583659	0.982	0.875	4.22223e-85	Tmem176a
1.7972e-100	0.578952	1	0.868	2.94615e-96	C1qb
2.72428e-21	0.566806	0.383	0.26	4.46591e-17	Ly6a
9.71065e-43	0.564395	0.801	0.695	1.59187e-38	P2rx4
4.04657e-09	0.557765	0.27	0.201	6.63354e-05	Wdfy3
1.6854e-20	0.554375	0.387	0.259	2.76288e-16	Toporsos
2.75018e-21	0.554156	0.431	0.299	4.50838e-17	Slc31a2
8.51993e-42	0.553839	0.95	0.874	1.39667e-37	Mt1
1.43246e-17	0.546988	0.351	0.237	2.34822e-13	Plxna4os1
4.4412e-09	0.539248	0.313	0.239	7.28046e-05	Rnasel
3.66866e-47	0.534237	0.806	0.64	6.01404e-43	Camk1
8.91155e-28	0.532582	0.719	0.589	1.46087e-23	Lgals3bp
7.11614e-12	0.517509	0.253	0.172	1.16655e-07	Kcnk13
1.11657e-27	0.51416	0.719	0.584	1.83039e-23	Tmem106a
1.52912e-32	0.512622	0.572	0.391	2.50669e-28	Tmcc3
5.92955e-15	0.511704	0.397	0.29	9.72031e-11	Sec14l1
9.9367e-17	0.509876	0.71	0.624	1.62892e-12	Klf2
4.22207e-20	0.509425	0.439	0.304	6.92123e-16	Acp2
9.07651e-09	0.507518	0.303	0.231	0.000148791	Dclre1c
3.66574e-41	0.507208	0.915	0.859	6.00924e-37	Fos
1.21355e-41	0.504321	0.493	0.296	1.98937e-37	Clec10a
3.87994e-19	0.503996	0.454	0.325	6.36039e-15	Vkorc1
9.20771e-49	0.500504	0.93	0.838	1.50942e-44	Ehd4
1.59988e-13	0.498958	0.543	0.448	2.62268e-09	Fosb
4.73857e-37	0.497083	0.81	0.647	7.76793e-33	Trem2
3.27214e-14	0.496609	0.271	0.178	5.36402e-10	Olfml3
3.549e-28	0.492011	0.537	0.365	5.81788e-24	Rpl6l
1.69872e-12	0.490636	0.259	0.173	2.78471e-08	BC035044
4.54905e-27	0.488269	0.683	0.547	7.45726e-23	Hfe
3.86988e-22	0.487565	0.434	0.294	6.34389e-18	Gm10116
1.83158e-06	0.483437	0.442	0.382	0.030025	Tcn2
1.94641e-27	0.48018	0.697	0.569	3.19075e-23	Pkig
3.31049e-08	0.478628	0.937	0.933	0.000542688	Wfdc17
2.0331e-14	0.471516	0.328	0.226	3.33286e-10	Il11ra1
3.26908e-17	0.470702	0.437	0.311	5.35901e-13	Renbp
4.28669e-23	0.468965	0.532	0.376	7.02717e-19	Blnk
6.2401e-70	0.465677	0.986	0.905	1.02294e-65	Tmem176b
2.06193e-69	0.462086	0.998	0.931	3.38013e-65	Lgmn
6.50939e-10	0.458899	0.397	0.312	1.06708e-05	Man1a
2.08047e-26	0.457668	0.478	0.314	3.41052e-22	Ptgs1
1.17974e-09	0.453946	0.44	0.362	1.93394e-05	Myo5a
1.03305e-18	0.452618	0.467	0.333	1.69348e-14	Pdlim4
3.91796e-11	0.449577	0.322	0.236	6.42271e-07	P2rx7
1.74687e-19	0.442532	0.492	0.352	2.86364e-15	Slc29a1
5.05483e-52	0.441949	0.792	0.628	8.28638e-48	Rps27rt
1.27719e-11	0.441698	0.321	0.231	2.0937e-07	Ly9
9.66462e-11	0.440972	0.323	0.238	1.58432e-06	Pigp
1.26274e-116	0.440111	1	1	2.07001e-112	B2m
3.88686e-06	0.439702	0.264	0.21	0.0637173	Fam234a
4.22671e-23	0.438562	0.499	0.343	6.92885e-19	Tmem37
3.04406e-51	0.43806	0.981	0.939	4.99013e-47	Hexa
0.00114331	0.433743	0.27	0.23	1	F13a1
9.0751e-36	0.429878	0.85	0.729	1.48768e-31	Il10rb
2.3862e-11	0.422902	0.532	0.441	3.9117e-07	Gns
2.84097e-13	0.419808	0.371	0.267	4.6572e-09	Cyp27a1
6.75411e-49	0.419474	0.987	0.945	1.1072e-44	Ly6e
2.11941e-11	0.419044	0.397	0.305	3.47435e-07	Cat
2.37924e-32	0.416401	0.847	0.726	3.90028e-28	Limd2
5.79921e-11	0.414751	0.392	0.299	9.50665e-07	B4galt6
1.75024e-10	0.410545	0.365	0.279	2.86917e-06	Slc35b2
1.8601e-14	0.410377	0.407	0.295	3.04925e-10	Hcst
1.83732e-30	0.410022	0.867	0.718	3.01192e-26	Dab2
8.28349e-17	0.408053	0.506	0.378	1.35791e-12	Cttnbp2nl
1.62356e-27	0.407774	0.804	0.684	2.66151e-23	Ypel3
9.23237e-13	0.406865	0.775	0.717	1.51346e-08	Cltc
2.89831e-07	0.406838	0.282	0.217	0.00475119	Ctso
9.53687e-37	0.404883	0.876	0.714	1.56338e-32	Clec4a1
5.24281e-09	0.404702	0.3	0.222	8.59454e-05	Tlr7
1.43841e-11	0.404039	0.41	0.315	2.35799e-07	Nudt9
4.012e-23	0.402052	0.686	0.54	6.57688e-19	Rab3il1
5.39091e-21	0.39529	0.73	0.618	8.83732e-17	Ntpcr
1.41666e-09	0.395027	0.414	0.33	2.32234e-05	Plbd2
2.22235e-10	0.392597	0.262	0.182	3.6431e-06	Tanc2
5.84758e-09	0.390125	0.259	0.187	9.58595e-05	Rpl13-ps3
8.11207e-07	0.38505	0.304	0.24	0.0132981	Arid5b
8.77525e-06	0.384467	0.42	0.361	0.143853	Plxnb2
2.93127e-08	0.382757	0.259	0.19	0.000480523	Aig1
1.46578e-06	0.379335	0.3	0.238	0.0240285	Phf20
8.11928e-07	0.377974	0.257	0.195	0.0133099	Pink1
3.58982e-19	0.375838	0.732	0.624	5.88479e-15	Fam174a
2.20066e-09	0.375794	0.34	0.259	3.60754e-05	Acot13
1.45613e-52	0.374138	0.995	0.91	2.38704e-48	Lst1
4.32261e-11	0.372806	0.424	0.329	7.08606e-07	Uap1l1
2.35926e-40	0.371479	0.947	0.845	3.86754e-36	Ctsd
5.55238e-05	0.369643	0.257	0.209	0.910202	Tlr1
1.37376e-23	0.369159	0.687	0.559	2.252e-19	Rpl23a-ps3
1.94397e-26	0.368608	0.755	0.609	3.18676e-22	Gpr65
3.56753e-05	0.36791	0.293	0.24	0.584826	Rin2
1.44431e-07	0.366222	0.277	0.209	0.00236766	Tceal8
1.13779e-22	0.364276	0.768	0.642	1.86517e-18	Abhd12
5.74988e-09	0.358936	0.34	0.26	9.42578e-05	Tex264
1.59304e-10	0.358769	0.344	0.257	2.61147e-06	Mgp
1.13255e-05	0.355374	0.258	0.202	0.185658	Plod1
2.26556e-30	0.353034	0.984	0.926	3.71394e-26	Csf1r
1.19181e-27	0.347392	0.96	0.92	1.95374e-23	Bst2
2.43651e-07	0.347267	0.262	0.197	0.00399417	Pnpla7
3.31671e-09	0.344774	0.629	0.556	5.43709e-05	Ap2a2
1.98563e-07	0.344587	0.369	0.296	0.00325504	Nagk
7.51447e-19	0.341694	0.715	0.619	1.23185e-14	Wdr89
1.6871e-17	0.34123	0.618	0.485	2.76567e-13	Adap2

## Sheet: C7
p_val	avg_log2FC	pct.1	pct.2	p_val_adj	gene
0	7.17449	0.417	0.055	0	Retnla
0	5.45473	0.292	0.008	0	Hr
0	4.797	0.87	0.166	0	Ear2
0	4.64935	0.322	0.015	0	Btbd17
0	4.51021	0.271	0.018	0	Cebpe
0	4.45572	0.788	0.14	0	Mmp12
0	4.34207	0.299	0.026	0	Dcstamp
0	3.65977	0.304	0.027	0	Fgfr1
0	3.65354	0.383	0.036	0	Kif19a
0	3.37275	0.371	0.038	0	Aldh1a2
2.41811e-287	3.27383	0.276	0.029	3.96401e-283	F7
4.64305e-257	3.21036	0.257	0.028	7.61135e-253	Ptgir
1.31478e-262	3.14324	0.312	0.04	2.15532e-258	Il1rl1
0	3.07364	0.418	0.059	0	Mras
2.02522e-268	2.98882	0.37	0.055	3.31994e-264	Rras2
5.59692e-222	2.93074	0.369	0.065	9.17503e-218	Palld
3.54562e-307	2.92561	0.627	0.151	5.81234e-303	Cd200r1
3.12569e-208	2.88354	0.295	0.044	5.12394e-204	Irf4
1.4906e-241	2.85068	0.761	0.3	2.44353e-237	Fn1
1.70416e-223	2.8253	0.345	0.056	2.79363e-219	Chn2
6.38891e-211	2.78259	0.308	0.048	1.04733e-206	Ltbp3
0	2.72993	0.689	0.171	0	Plxnd1
9.87379e-186	2.69622	0.866	0.509	1.61861e-181	Lpl
9.26255e-186	2.6791	0.282	0.044	1.51841e-181	Vdr
1.20553e-147	2.65017	0.251	0.044	1.97622e-143	Ephx1
8.29019e-198	2.62797	0.308	0.05	1.35901e-193	Tmem154
1.97067e-192	2.46299	0.401	0.085	3.23051e-188	Lmo1
2.15732e-158	2.45329	0.335	0.071	3.53649e-154	Prelid2
1.97035e-146	2.45216	0.269	0.05	3.22999e-142	Dhcr24
1.88423e-170	2.44963	0.361	0.077	3.08882e-166	Tns1
1.60377e-171	2.43971	0.487	0.14	2.62907e-167	Socs6
2.36019e-237	2.34715	0.729	0.256	3.86906e-233	Itgax
9.3174e-164	2.34683	0.399	0.096	1.5274e-159	Jup
0	2.3135	0.903	0.327	0	Dok2
3.9102e-292	2.29298	0.674	0.169	6.40999e-288	Tnip3
4.30107e-202	2.28465	0.538	0.145	7.05075e-198	F10
6.22568e-72	2.25646	0.316	0.111	1.02058e-67	Nes
2.44242e-278	2.24971	0.839	0.345	4.00386e-274	Olfm1
5.09521e-145	2.15474	0.349	0.08	8.35258e-141	Anpep
2.26737e-158	2.12539	0.394	0.094	3.7169e-154	Qpct
3.04676e-118	2.0995	0.373	0.105	4.99456e-114	Egr2
1.84974e-194	2.08899	0.676	0.242	3.03228e-190	Kcnn4
3.74052e-211	2.08331	0.462	0.101	6.13184e-207	Socs2
7.39827e-95	2.0722	0.269	0.069	1.2128e-90	Homer1
1.86328e-263	2.0681	0.96	0.534	3.05447e-259	Capg
1.24388e-58	2.06797	0.339	0.141	2.03909e-54	Cxcl14
1.41206e-301	2.05497	1	0.914	2.3148e-297	Ccl6
1.18377e-97	2.0317	0.255	0.061	1.94056e-93	Gramd4
2.34597e-127	2.02106	0.391	0.109	3.84575e-123	Scd2
1.0492e-139	1.98739	0.421	0.115	1.71996e-135	St3gal5
5.72909e-106	1.97492	0.287	0.071	9.39169e-102	Ryr1
4.2164e-122	1.95039	0.562	0.227	6.91194e-118	Plxdc2
3.54603e-182	1.94355	0.654	0.232	5.813e-178	2024-09-11
4.36252e-87	1.90288	0.276	0.076	7.15147e-83	Steap3
8.95552e-172	1.89233	0.865	0.468	1.46808e-167	Anxa1
2.09954e-69	1.86656	0.26	0.079	3.44178e-65	Mthfd1
1.53911e-67	1.86303	0.268	0.085	2.52306e-63	Vcl
3.49908e-140	1.83312	0.622	0.251	5.73604e-136	Rhoc
5.11913e-299	1.82899	1	0.909	8.39179e-295	Crip1
2.47653e-76	1.82297	0.283	0.086	4.05977e-72	Klrk1
7.24636e-161	1.82248	0.629	0.231	1.1879e-156	Rps6ka3
4.28226e-130	1.82087	0.46	0.142	7.01991e-126	Ank
9.66854e-193	1.80498	0.761	0.3	1.58496e-188	Dpep2
1.39799e-184	1.80403	0.542	0.151	2.29173e-180	Hopx
9.06768e-64	1.77819	0.268	0.088	1.48647e-59	Aldh1b1
6.61261e-108	1.77666	0.312	0.08	1.084e-103	Cd300lg
1.33002e-183	1.77582	0.94	0.64	2.1803e-179	Mgl2
7.16332e-138	1.76783	0.728	0.357	1.17428e-133	Anxa4
2.68507e-116	1.76397	0.46	0.154	4.40163e-112	Mrps6
7.21254e-132	1.7574	0.646	0.281	1.18235e-127	Pfkp
6.99312e-92	1.75463	0.357	0.113	1.14638e-87	St7
2.61486e-139	1.75376	0.512	0.166	4.28654e-135	Vat1
1.60811e-79	1.74126	0.336	0.113	2.63618e-75	Ptprs
2.43107e-127	1.7369	0.469	0.149	3.98525e-123	Atp1a3
6.38473e-112	1.72871	0.48	0.168	1.04665e-107	AA467197
1.83508e-73	1.72748	0.485	0.228	3.00825e-69	Cd36
1.21815e-151	1.719	0.724	0.332	1.99691e-147	Unc119
5.45135e-205	1.71247	0.918	0.586	8.9364e-201	Clec4b1
1.79662e-109	1.70436	0.448	0.151	2.94521e-105	Crat
6.61294e-65	1.67742	0.265	0.085	1.08406e-60	Ept1
1.13496e-154	1.67173	0.7	0.297	1.86054e-150	2024-09-09
1.09337e-159	1.67079	0.728	0.321	1.79237e-155	Oxct1
4.4923e-226	1.67024	0.956	0.686	7.36422e-222	Ccdc109b
9.45611e-97	1.63881	0.347	0.103	1.55014e-92	Stxbp6
1.39704e-76	1.63239	0.351	0.124	2.29017e-72	Cd1d1
1.22348e-139	1.62793	0.751	0.377	2.00565e-135	Myof
2.52031e-79	1.62446	0.334	0.11	4.13154e-75	Tspan5
2.6245e-83	1.62193	0.382	0.135	4.30234e-79	Plpp2
2.83155e-107	1.60603	0.428	0.139	4.64176e-103	Map4k1
6.91815e-148	1.60124	0.716	0.314	1.13409e-143	Alcam
3.55676e-86	1.59753	0.353	0.114	5.8306e-82	Tiam1
1.14254e-92	1.59676	0.418	0.147	1.87296e-88	Tusc3
1.70544e-97	1.59163	0.709	0.407	2.79573e-93	Fcrls
1.53689e-78	1.5869	0.378	0.137	2.51943e-74	Traf5
9.11745e-53	1.57375	0.365	0.159	1.49462e-48	Il1rn
5.72619e-256	1.56771	0.993	0.841	9.38694e-252	Ccl9
3.71752e-54	1.5614	0.357	0.154	6.09412e-50	Idi1
5.06297e-127	1.54884	0.76	0.419	8.29973e-123	Daglb
6.95313e-62	1.5347	0.314	0.115	1.13983e-57	Rab3d
1.17379e-57	1.53293	0.33	0.13	1.92419e-53	Nrp2
2.17687e-63	1.53088	0.32	0.117	3.56854e-59	Mfhas1
7.17567e-50	1.53085	0.257	0.094	1.17631e-45	Endog
3.74527e-99	1.52882	0.651	0.319	6.13963e-95	Furin
4.69427e-67	1.52688	0.422	0.181	7.69532e-63	B630005N14Rik
2.37419e-80	1.5251	0.395	0.145	3.89201e-76	Pik3r6
5.45012e-64	1.51703	0.26	0.082	8.93438e-60	A630033H20Rik
3.26072e-67	1.51293	0.315	0.109	5.3453e-63	Tstd3
3.06127e-67	1.51014	0.299	0.1	5.01834e-63	Rab11fip1
1.8548e-114	1.508	0.571	0.224	3.04057e-110	Sulf2
8.83627e-94	1.5074	0.477	0.185	1.44853e-89	Prkar2a
1.73653e-72	1.50526	0.374	0.141	2.84669e-68	Dapk1
8.01666e-154	1.50498	0.881	0.557	1.31417e-149	Zyx
7.57136e-85	1.50446	0.449	0.176	1.24117e-80	Dna2
2.99271e-53	1.4979	0.261	0.092	4.90595e-49	Cluh
3.30634e-134	1.49534	0.792	0.45	5.42009e-130	Batf3
2.40186e-74	1.49163	0.324	0.109	3.93736e-70	Ptgr1
7.96655e-94	1.4709	0.505	0.204	1.30596e-89	Nav1
2.54627e-78	1.47065	0.434	0.173	4.1741e-74	Rasgrp1
2.00795e-57	1.46987	0.3	0.111	3.29163e-53	Mvd
9.03336e-58	1.46164	0.279	0.098	1.48084e-53	Slc2a6
5.30602e-74	1.45376	0.395	0.151	8.69816e-70	Myo9a
6.091e-149	1.44556	0.878	0.566	9.98497e-145	Naaa
4.94079e-61	1.44542	0.261	0.084	8.09944e-57	Gm15987
4.32966e-51	1.44285	0.265	0.097	7.09761e-47	Lrrc42
2.61498e-81	1.438	0.437	0.169	4.28674e-77	Man2a2
3.25043e-44	1.43247	0.283	0.117	5.32843e-40	Sc5d
3.47098e-58	1.42252	0.347	0.14	5.68998e-54	Prkd3
5.21315e-56	1.41588	0.334	0.133	8.54592e-52	Camk2g
1.12305e-48	1.41358	0.283	0.11	1.84102e-44	Dusp23
1.24514e-134	1.41253	0.664	0.265	2.04116e-130	Cbfa2t3
7.26136e-162	1.39864	0.637	0.214	1.19035e-157	Ltb4r1
4.27891e-54	1.39676	0.304	0.117	7.01442e-50	Slc25a24
7.05229e-68	1.38531	0.373	0.143	1.15608e-63	Rgs18
6.45416e-53	1.38454	0.29	0.109	1.05803e-48	Prr5l
1.77731e-50	1.38248	0.268	0.098	2.91354e-46	Nln
4.81725e-60	1.38135	0.436	0.2	7.89691e-56	Cyp51
3.17644e-55	1.37739	0.346	0.142	5.20714e-51	Deb1
1.7692e-49	1.37506	0.269	0.1	2.90026e-45	Tns4
6.87923e-141	1.37306	0.83	0.468	1.12771e-136	Colgalt1
4.28773e-43	1.36834	0.362	0.174	7.02887e-39	Hmgcs1
3.77932e-62	1.35016	0.413	0.177	6.19544e-58	Matk
1.52482e-89	1.34822	0.548	0.238	2.49964e-85	Coro2a
1.06823e-45	1.34805	0.273	0.107	1.75116e-41	Zfp318
3.47285e-53	1.34119	0.326	0.131	5.69304e-49	Ccdc85b
3.38413e-174	1.33974	0.949	0.622	5.54761e-170	S100a10
1.3669e-76	1.33849	0.473	0.199	2.24077e-72	Comtd1
7.3595e-51	1.3382	0.345	0.147	1.20644e-46	Ldlr
3.95619e-50	1.33589	0.358	0.159	6.48538e-46	Itpk1
1.10668e-81	1.31698	0.505	0.215	1.81418e-77	Mtss1
2.45923e-164	1.31655	0.952	0.645	4.03142e-160	S100a6
5.76379e-51	1.31638	0.298	0.115	9.44857e-47	Mdn1
1.59206e-93	1.31532	0.625	0.295	2.60986e-89	Spcs3
2.85552e-91	1.31315	0.592	0.271	4.68105e-87	Rin3
6.03515e-44	1.30963	0.283	0.116	9.89341e-40	Hddc2
1.046e-74	1.30809	0.355	0.125	1.71471e-70	Cd24a
5.46136e-55	1.30689	0.389	0.173	8.9528e-51	Rnf141
9.85173e-72	1.30389	0.496	0.228	1.61499e-67	Mbtd1
1.41368e-57	1.30388	0.34	0.134	2.31744e-53	Fam20c
5.35338e-41	1.29767	0.273	0.114	8.77579e-37	Pi4ka
1.03206e-50	1.29696	0.349	0.149	1.69185e-46	Sgms1
1.40688e-158	1.29499	0.865	0.421	2.30629e-154	Gda
1.79178e-66	1.29252	0.327	0.115	2.93727e-62	Ms4a8a
4.85002e-134	1.29221	0.886	0.631	7.95064e-130	mt-Nd4l
1.51863e-65	1.28932	0.476	0.22	2.48949e-61	Lta4h
5.68854e-85	1.28924	0.579	0.269	9.32523e-81	Esyt1
1.19831e-51	1.27286	0.358	0.155	1.96439e-47	Alkbh7
4.71479e-185	1.26993	1	0.94	7.72896e-181	Tmsb10
4.63437e-56	1.26951	0.358	0.147	7.59712e-52	Bzw2
3.07721e-102	1.26735	0.717	0.374	5.04447e-98	Shtn1
2.6118e-61	1.26538	0.465	0.217	4.28153e-57	Tec
1.03545e-45	1.26538	0.292	0.118	1.69741e-41	St6galnac6
2.90253e-44	1.26134	0.312	0.134	4.75812e-40	Enoph1
4.25007e-40	1.26093	0.334	0.156	6.96713e-36	Myo1e
1.78007e-52	1.25857	0.319	0.126	2.91806e-48	Mllt4
1.69106e-79	1.25453	0.564	0.267	2.77216e-75	Atic
7.06492e-149	1.25198	0.918	0.547	1.15815e-144	Ahnak
9.25437e-71	1.24263	0.471	0.203	1.51707e-66	Elmo2
3.06853e-67	1.24123	0.508	0.243	5.03024e-63	Arl3
3.97146e-118	1.24026	0.563	0.204	6.51042e-114	Bhlhe40
6.3386e-53	1.23994	0.432	0.208	1.03909e-48	Atp6v0a2
9.75091e-46	1.23632	0.284	0.113	1.59847e-41	Adora2b
2.51762e-42	1.23002	0.287	0.119	4.12713e-38	Ak3
3.32563e-94	1.22725	0.71	0.388	5.45171e-90	Adam15
2.80959e-39	1.22702	0.267	0.11	4.60575e-35	Tmem238
1.04823e-88	1.22413	0.657	0.33	1.71836e-84	Plin3
1.00648e-38	1.22375	0.282	0.122	1.64992e-34	Stx3
7.75399e-143	1.22115	0.926	0.608	1.27111e-138	Axl
3.1667e-66	1.21707	0.579	0.307	5.19117e-62	Pigx
2.36575e-40	1.21207	0.298	0.129	3.87817e-36	Gtpbp8
1.06642e-90	1.20797	0.627	0.298	1.74818e-86	Svil
1.41685e-44	1.20589	0.332	0.147	2.32265e-40	Ids
2.46927e-73	1.20507	0.547	0.26	4.04788e-69	Adcy7
1.63595e-153	1.20349	0.958	0.705	2.68181e-149	Cfp
9.00498e-47	1.19881	0.346	0.152	1.47619e-42	Aco1
7.24676e-80	1.19667	0.633	0.33	1.18796e-75	Lactb
4.13526e-29	1.19384	0.255	0.12	6.77893e-25	Fuom
2.66779e-48	1.193	0.395	0.186	4.3733e-44	Ndufaf4
1.54578e-65	1.19271	0.495	0.229	2.534e-61	Bri3bp
2.16534e-65	1.1902	0.501	0.237	3.54964e-61	Utp18
2.06508e-65	1.18862	0.58	0.308	3.38528e-61	Ahcyl2

## Sheet: C8
p_val	avg_log2FC	pct.1	pct.2	p_val_adj	gene
0	5.45618	0.426	0.053	0	Cxcl9
0	4.62044	0.488	0.109	0	Cxcl10
0	4.33056	0.49	0.109	0	Rsad2
0	4.32503	0.504	0.086	0	Ifit1
0	4.20341	0.428	0.062	0	Ifit3b
0	4.169	0.565	0.1	0	Ifit2
0	3.99778	0.674	0.177	0	Ifit3
0	3.71697	0.297	0.047	0	Cmpk2
0	3.55018	0.342	0.06	0	Serpina3g
0	3.31908	0.663	0.177	0	Gbp2
0	3.306	0.383	0.082	0	Iigp1
0	3.28287	0.334	0.055	0	Ifi205
0	3.18308	0.372	0.074	0	Gbp5
0	3.18055	0.423	0.083	0	Oasl1
2.25948e-261	3.18045	0.418	0.122	3.70397e-257	Ccl5
0	3.14913	0.346	0.057	0	Pydc3
0	3.0545	0.831	0.472	0	Isg15
1.27058e-287	2.90877	0.415	0.11	2.08285e-283	Mx1
2.09013e-254	2.88641	0.281	0.055	3.42635e-250	Gbp4
6.14773e-256	2.84758	0.592	0.246	1.0078e-251	Ly6a
7.18183e-221	2.83297	0.274	0.06	1.17732e-216	Ifi44
9.85887e-264	2.82224	0.435	0.127	1.61616e-259	Isg20
4.73408e-290	2.78455	0.506	0.163	7.76058e-286	Usp18
0	2.47887	0.868	0.499	0	Irf7
0	2.45966	0.729	0.308	0	Ifi47
0	2.37995	0.619	0.22	0	Fam26f
5.11643e-241	2.37215	0.412	0.12	8.38736e-237	Oas3
0	2.33264	0.686	0.28	0	Phf11d
0	2.28044	0.768	0.382	0	Mnda
4.75533e-229	2.27348	0.468	0.16	7.79541e-225	Herc6
5.27975e-208	2.25088	0.464	0.168	8.65509e-204	Cd40
1.18079e-250	2.17798	0.511	0.177	1.93567e-246	Phf11a
4.17948e-272	2.12491	0.576	0.214	6.85141e-268	Gm4955
8.44662e-174	2.0372	0.322	0.094	1.38465e-169	Il18bp
1.57476e-223	2.03245	0.51	0.189	2.5815e-219	Igtp
1.09267e-244	2.01167	0.59	0.239	1.79122e-240	Pydc4
3.77616e-103	2.01128	0.279	0.101	6.19025e-99	Cd69
7.19933e-137	2.00453	0.288	0.091	1.18019e-132	Ddx60
1.75015e-110	1.99098	0.256	0.085	2.86902e-106	Trim30c
1.55255e-285	1.96894	0.884	0.627	2.5451e-281	AW112010
6.48882e-294	1.95492	0.799	0.439	1.06371e-289	Fgl2
0	1.93524	0.81	0.445	0	Zbp1
2.5168e-171	1.91519	0.524	0.235	4.12579e-167	Ifih1
1.3989e-243	1.8949	0.617	0.261	2.29321e-239	Ube2l6
9.99192e-273	1.8888	0.732	0.371	1.63798e-268	Oasl2
0	1.88665	0.908	0.594	0	Phf11b
2.46011e-173	1.88596	0.297	0.08	4.03286e-169	Klrk1
1.8157e-174	1.84391	0.511	0.22	2.97648e-170	Irgm1
0	1.8359	0.858	0.521	0	Stat1
6.02268e-103	1.81554	0.409	0.193	9.87298e-99	C3
2.71166e-167	1.79592	0.708	0.441	4.44523e-163	Pyhin1
8.871e-144	1.7904	0.436	0.184	1.45422e-139	Stat2
5.78941e-123	1.7876	0.325	0.118	9.49058e-119	Gm4951
4.93167e-149	1.77483	0.493	0.223	8.08449e-145	Ddx58
2.71698e-235	1.76017	0.656	0.3	4.45394e-231	Gbp3
4.30381e-172	1.75124	0.523	0.229	7.05524e-168	Znfx1
8.30599e-105	1.7278	0.28	0.101	1.3616e-100	Slco3a1
5.51178e-166	1.7028	0.586	0.29	9.03546e-162	Gbp7
1.10351e-115	1.68788	0.415	0.189	1.80898e-111	Nt5c3
3.27261e-152	1.6728	0.781	0.575	5.36479e-148	Ms4a4c
9.34635e-219	1.64032	0.726	0.403	1.53215e-214	Tor3a
2.05361e-120	1.62835	0.63	0.408	3.36649e-116	Slfn5
1.84885e-159	1.62788	0.671	0.392	3.03082e-155	Parp14
1.24885e-209	1.62027	0.854	0.665	2.04724e-205	Ifi204
1.91519e-91	1.61018	0.285	0.112	3.13956e-87	Oas1g
9.04274e-147	1.59374	0.567	0.279	1.48238e-142	Slfn1
2.77488e-124	1.57709	0.495	0.245	4.54887e-120	Daxx
8.36719e-147	1.55719	0.786	0.606	1.37163e-142	Ifi203
2.79699e-206	1.55615	0.728	0.414	4.58511e-202	Xaf1
5.26707e-76	1.5394	0.259	0.105	8.6343e-72	Gbp8
7.25776e-172	1.53378	0.692	0.403	1.18977e-167	Slamf8
1.84108e-128	1.53127	0.48	0.226	3.01809e-124	Parp12
3.07846e-78	1.52169	0.255	0.1	5.04653e-74	Parp11
4.70915e-130	1.49632	0.473	0.218	7.71971e-126	Dhx58
1.67726e-181	1.4881	0.838	0.655	2.74953e-177	Mndal
3.82872e-78	1.47893	0.298	0.129	6.27642e-74	Il15
6.39774e-73	1.46825	0.292	0.131	1.04878e-68	Pml
9.58671e-108	1.44936	0.504	0.266	1.57155e-103	Slfn8
9.60907e-80	1.41462	0.316	0.14	1.57521e-75	Gbp9
2.98257e-132	1.39755	0.634	0.371	4.88933e-128	Rnf213
8.86885e-94	1.36605	0.526	0.305	1.45387e-89	Eif2ak2
1.43631e-68	1.36597	0.361	0.187	2.35454e-64	Mitd1
3.10955e-79	1.36293	0.47	0.271	5.09749e-75	Samd9l
5.8917e-68	1.35902	0.289	0.131	9.65826e-64	Fbxw17
1.02043e-182	1.33735	0.787	0.513	1.67278e-178	Rtp4
2.10111e-94	1.33733	0.475	0.253	3.44435e-90	Dtx3l
1.2717e-99	1.33599	0.468	0.239	2.08469e-95	Trim30d
9.49143e-119	1.29691	0.67	0.434	1.55593e-114	2024-03-05
3.18461e-128	1.29279	0.767	0.576	5.22052e-124	Trim30a
5.39988e-135	1.28556	0.694	0.431	8.85202e-131	Trafd1
5.4475e-103	1.28339	0.482	0.249	8.93009e-99	Parp9
7.15741e-175	1.28127	0.86	0.65	1.17331e-170	Fcgr4
3.10235e-73	1.27163	0.383	0.197	5.08568e-69	1600014C10Rik
8.04262e-44	1.26674	0.264	0.139	1.31843e-39	Zufsp
6.62945e-145	1.24738	0.736	0.479	1.08677e-140	Sp110
1.61548e-180	1.24572	0.786	0.515	2.64825e-176	Tap1
4.2543e-141	1.24358	0.707	0.441	6.97407e-137	H2-T22
1.97461e-70	1.231	0.348	0.17	3.23698e-66	Tpst1
2.18387e-67	1.21486	0.307	0.142	3.58002e-63	Psme2b
2.02474e-51	1.20738	0.367	0.211	3.31916e-47	5730508B09Rik
4.15521e-74	1.2069	0.771	0.601	6.81164e-70	Ccl12
4.6337e-228	1.19595	0.982	0.918	7.59603e-224	Bst2
4.25462e-75	1.18974	0.444	0.244	6.9746e-71	Dck
2.7453e-112	1.17884	0.661	0.416	4.50037e-108	Sp140
1.14251e-90	1.16119	0.558	0.335	1.87292e-86	Pttg1
1.45797e-99	1.15931	0.596	0.372	2.39005e-95	Oas1a
2.55162e-40	1.1409	0.309	0.179	4.18288e-36	Ass1
2.40531e-91	1.13189	0.567	0.34	3.94302e-87	Nmi
1.18863e-63	1.11565	0.379	0.201	1.94852e-59	Pla2g16
5.62418e-68	1.10901	0.538	0.337	9.21972e-64	Irf1
3.78802e-171	1.0908	0.935	0.818	6.2097e-167	Fcgr1
2.04638e-93	1.08753	0.667	0.466	3.35463e-89	Ifi35
1.52845e-59	1.08367	0.404	0.231	2.50559e-55	Frmd4a
1.3277e-44	1.08018	0.28	0.147	2.1765e-40	Oas2
8.53582e-82	1.07996	0.51	0.292	1.39928e-77	Rasa4
2.46791e-81	1.07754	0.524	0.307	4.04565e-77	Themis2
1.17493e-38	1.07149	0.253	0.134	1.92607e-34	Rbm43
5.50845e-125	1.0661	0.745	0.502	9.03e-121	Scimp
1.15269e-79	1.05374	0.849	0.749	1.8896e-75	Pnp
6.93605e-157	1.04927	0.829	0.572	1.13703e-152	Apobec3
1.98861e-143	1.04689	0.818	0.582	3.25992e-139	Lgals3bp
4.68285e-109	1.04291	0.778	0.609	7.67659e-105	Sp100
3.40817e-37	1.01505	0.313	0.185	5.58702e-33	Casp4
1.40251e-45	0.996547	0.395	0.243	2.29914e-41	Il18
1.43406e-194	0.994208	0.934	0.766	2.35086e-190	Psmb9
5.36051e-109	0.993831	0.857	0.751	8.78749e-105	Epsti1
3.6133e-34	0.990735	0.271	0.154	5.92328e-30	Hk3
1.16953e-82	0.987716	0.693	0.503	1.91722e-78	Lgals9
3.96204e-43	0.975891	0.404	0.254	6.49498e-39	Etnk1
4.92395e-36	0.973759	0.283	0.161	8.07184e-32	Uba7
5.79084e-40	0.962377	0.437	0.291	9.49293e-36	Icam1
5.0432e-79	0.951899	0.589	0.37	8.26732e-75	Il2rg
2.8091e-81	0.942652	0.662	0.444	4.60495e-77	Lacc1
4.82462e-77	0.941829	0.6	0.386	7.90899e-73	H2-Q7
1.09504e-74	0.940342	0.585	0.38	1.79511e-70	Pgap2
3.47138e-61	0.935064	0.569	0.387	5.69064e-57	Nampt
7.16414e-38	0.929813	0.328	0.195	1.17442e-33	Fbrsl1
1.26696e-132	0.922171	0.888	0.76	2.07693e-128	Psmb10
3.13001e-74	0.918956	0.575	0.354	5.13103e-70	Slamf7
3.97667e-38	0.916197	0.274	0.149	6.51896e-34	H2-Q6
1.30504e-25	0.914817	0.253	0.154	2.13936e-21	Nmral1
1.02345e-71	0.912429	0.632	0.435	1.67774e-67	Ogfr
2.11677e-43	0.899719	0.335	0.189	3.47002e-39	Tapbpl
3.37442e-49	0.89536	0.569	0.407	5.53169e-45	9930111J21Rik2
1.64088e-55	0.895286	0.797	0.712	2.6899e-51	AI607873
1.09751e-48	0.895184	0.704	0.546	1.79915e-44	Marcksl1
7.66966e-33	0.865556	0.333	0.207	1.25729e-28	Atp6v0a2
3.13115e-144	0.858678	0.955	0.879	5.13289e-140	Psme2
1.00334e-138	0.857374	0.948	0.858	1.64478e-134	H2-T23
7.54413e-32	0.855036	0.495	0.374	1.23671e-27	Fndc3a
7.45591e-30	0.854916	0.342	0.221	1.22225e-25	Rnf34
4.12899e-43	0.852685	0.458	0.302	6.76865e-39	Cnp
4.60335e-46	0.850317	0.461	0.296	7.54627e-42	Slc31a2
2.3673e-46	0.842225	0.534	0.378	3.88072e-42	Stard3
5.89648e-35	0.841988	0.31	0.182	9.6661e-31	Fnbp1l
7.53147e-24	0.841345	0.266	0.168	1.23463e-19	Adar
4.78534e-33	0.836154	0.337	0.21	7.84461e-29	Aida
1.43319e-44	0.83314	0.501	0.345	2.34943e-40	Srgap2
8.44191e-117	0.82967	0.871	0.716	1.38388e-112	Tapbp
1.30621e-26	0.829244	0.326	0.212	2.14127e-22	Zmynd15
8.67764e-122	0.82382	0.916	0.784	1.42253e-117	Samhd1
1.2756e-58	0.821892	0.588	0.402	2.0911e-54	Tap2
3.689e-27	0.815511	0.278	0.17	6.04738e-23	Mb21d1
2.62268e-26	0.814484	0.303	0.193	4.29935e-22	Nfxl1
3.58655e-29	0.808412	0.356	0.236	5.87944e-25	Dcp2
1.79235e-44	0.806059	0.495	0.332	2.9382e-40	Ccdc86
4.85032e-24	0.802956	0.459	0.347	7.95113e-20	Ccnd2
3.6466e-40	0.800866	0.429	0.278	5.97787e-36	Keap1
9.25921e-43	0.800567	0.422	0.262	1.51786e-38	Trim12c
1.00268e-57	0.784927	0.598	0.413	1.64369e-53	H2-Q4
2.57039e-38	0.78252	0.652	0.526	4.21365e-34	Bcl2a1a
1.80148e-29	0.769483	0.379	0.252	2.95316e-25	Tagap
1.82072e-34	0.759012	0.465	0.326	2.9847e-30	Peli1
1.66462e-46	0.757522	0.528	0.357	2.72881e-42	Max
9.7122e-32	0.756368	0.459	0.326	1.59212e-27	Usp25
2.64061e-30	0.755352	0.363	0.236	4.32876e-26	Prpf38a
6.33529e-57	0.754036	0.578	0.388	1.03854e-52	Tmcc3
1.68884e-59	0.753226	0.717	0.551	2.76852e-55	Sdc3
9.92275e-24	0.753102	0.436	0.323	1.62664e-19	Lap3
1.84515e-155	0.74397	0.995	0.944	3.02475e-151	Ly6e
1.25164e-40	0.737084	0.652	0.524	2.05181e-36	Cited2
7.23233e-69	0.733619	0.913	0.838	1.1856e-64	Ms4a6b
8.63981e-26	0.725908	0.382	0.265	1.41632e-21	Trim12a
4.95265e-22	0.723944	0.285	0.186	8.11889e-18	Tor1aip2
8.65619e-117	0.721039	0.968	0.903	1.41901e-112	Sepw1
6.88415e-21	0.717989	0.335	0.235	1.12852e-16	Ncoa7
6.23987e-52	0.714791	0.661	0.489	1.0229e-47	Clec2d
2.39463e-24	0.707203	0.394	0.28	3.92551e-20	Ccl8
3.94616e-156	0.706702	0.984	0.907	6.46895e-152	Aif1
3.03455e-29	0.702298	0.389	0.261	4.97454e-25	Dennd1a
2.01455e-52	0.698026	0.783	0.668	3.30245e-48	Tor1aip1
6.74201e-28	0.691006	0.364	0.241	1.10522e-23	Mmp14
5.90422e-24	0.688301	0.441	0.327	9.67879e-20	Aftph
1.51001e-21	0.684681	0.309	0.207	2.47535e-17	Isoc1
4.71723e-69	0.681924	0.978	0.934	7.73295e-65	Ifi27l2a
2.11806e-18	0.68154	0.273	0.185	3.47213e-14	Rufy3
4.55673e-41	0.680891	0.513	0.351	7.46985e-37	Rnf114
3.49978e-24	0.680141	0.336	0.225	5.7372e-20	Aoah
1.17113e-61	0.679448	0.812	0.658	1.91983e-57	Cd72
8.02321e-23	0.674856	0.351	0.243	1.31524e-18	Vcpip1

## Sheet: C9
p_val	avg_log2FC	pct.1	pct.2	p_val_adj	gene
0	5.48176	0.317	0.009	0	Cd177
0	4.9602	0.252	0.008	0	Serpinb10
0	4.81758	0.75	0.053	0	Ly6c2
0	4.40992	0.867	0.096	0	Hp
0	4.34779	0.99	0.319	0	Plac8
0	4.33131	0.649	0.103	0	Chil3
0	4.17078	0.648	0.064	0	Gm9733
0	3.85376	0.399	0.032	0	Sell
0	3.81588	0.391	0.033	0	Plcb1
0	3.74186	0.422	0.054	0	Tppp3
0	3.73357	0.475	0.054	0	Vcan
0	3.688	0.853	0.139	0	Ifitm6
0	3.65363	0.404	0.043	0	Pdlim1
0	3.58038	0.272	0.026	0	Mmp8
0	3.53085	0.296	0.028	0	Nxpe4
0	3.50403	0.44	0.044	0	Slpi
0	3.34301	0.719	0.133	0	Mgst1
0	3.13418	0.297	0.026	0	Pi16
0	3.1332	0.292	0.028	0	Ace
0	3.12221	0.47	0.066	0	Ms4a8a
0	3.09947	0.559	0.087	0	Rasgrp2
0	3.09079	0.424	0.064	0	Trem3
6.84248e-149	3.04815	0.411	0.24	1.12169e-144	S100a8
0	3.03991	0.679	0.128	0	Thbs1
0	3.03751	0.922	0.252	0	Gsr
0	3.00167	0.263	0.045	0	Rgcc
0	2.96825	0.619	0.104	0	Gpr141
0	2.90103	0.781	0.203	0	Nfil3
0	2.8966	0.652	0.115	0	Clec4e
0	2.86929	0.417	0.072	0	Ceacam1
0	2.73195	0.623	0.128	0	Itgal
0	2.70244	0.467	0.091	0	Cd244
0	2.7016	0.644	0.157	0	Add3
0	2.63186	0.47	0.087	0	Mefv
0	2.59414	0.27	0.051	0	Lilra6
0	2.58227	0.918	0.303	0	Emilin2
0	2.5815	0.836	0.219	0	Plaur
0	2.52575	0.255	0.047	0	Thbd
0	2.52554	0.439	0.095	0	Arhgap26
0	2.51488	0.503	0.107	0	Hopx
0	2.51192	0.388	0.075	0	Zfyve9
0	2.5033	0.253	0.046	0	Tarm1
0	2.48321	0.397	0.071	0	Trem1
0	2.48283	0.707	0.18	0	Il17ra
0	2.47442	0.936	0.418	0	Cytip
0	2.46885	0.279	0.067	0	Igfbp6
0	2.45443	0.985	0.406	0	S100a4
0	2.45367	0.33	0.075	0	Stxbp6
0	2.45177	0.399	0.086	0	Hpse
0	2.41225	0.989	0.589	0	Msrb1
0	2.40313	0.667	0.128	0	Itgb7
0	2.40289	0.621	0.158	0	Gm5150
0	2.3769	0.498	0.136	0	AI839979
0	2.37127	0.37	0.084	0	Adgre4
0	2.36458	0.698	0.166	0	Mcemp1
0	2.34133	0.942	0.48	0	Smpdl3a
0	2.30443	0.351	0.081	0	Adora2b
0	2.30374	0.891	0.383	0	Adgre5
0	2.29727	0.667	0.183	0	Rara
0	2.2835	0.72	0.154	0	F13a1
0	2.26726	0.914	0.358	0	Gda
0	2.26029	0.855	0.315	0	Sirpb1c
0	2.24022	0.368	0.089	0	Cdc42ep3
0	2.23282	0.281	0.063	0	Stx11
0	2.22385	0.941	0.487	0	Cd44
0	2.22003	0.277	0.065	0	Cdc42ep2
0	2.21546	0.331	0.084	0	Treml4
0	2.20483	0.57	0.09	0	F10
0	2.15549	0.546	0.15	0	Pira2
0	2.15267	0.456	0.11	0	Atp1a3
0	2.13989	0.979	0.531	0	Anxa2
0	2.10513	0.578	0.183	0	Cdkn2d
0	2.10275	0.403	0.097	0	Glipr2
0	2.10031	0.558	0.157	0	Slc16a3
0	2.09797	0.974	0.367	0	Napsa
0	2.09215	0.998	0.599	0	S100a6
0	2.08629	0.628	0.162	0	Ltb4r1
0	2.06583	0.408	0.111	0	Tmem38b
0	2.06386	0.268	0.073	0	Ms4a4b
0	2.06377	0.519	0.159	0	Plec
0	2.0376	0.99	0.785	0	Vim
0	2.02881	0.957	0.494	0	Ahnak
0	2.01286	0.444	0.125	0	Fam129b
0	2.01284	0.961	0.527	0	Ms4a4c
0	1.99812	0.325	0.088	0	Tiam1
0	1.99731	0.309	0.087	0	6430548M08Rik
0	1.99242	0.694	0.279	0	Nr4a1
0	1.98874	0.259	0.06	0	Cd300lg
0	1.97916	0.46	0.111	0	Gcnt2
0	1.97183	0.535	0.163	0	Gpr35
0	1.93937	0.553	0.15	0	C3
0	1.93764	0.332	0.088	0	Xylt1
0	1.92565	0.473	0.159	0	Camkk2
1.1592e-211	1.9074	0.317	0.13	1.90028e-207	Id3
0	1.9016	0.564	0.136	0	Clec4d
0	1.87884	0.479	0.152	0	Xdh
0	1.87844	0.374	0.122	0	Klf9
0	1.86546	0.367	0.119	0	Ldlr
0	1.85687	0.307	0.09	0	Slc44a2
0	1.85504	0.539	0.189	0	Mbp
0	1.84067	0.998	0.919	0	Cebpb
0	1.82842	0.707	0.24	0	Adssl1
0	1.81888	0.945	0.631	0	Rnf149
0	1.81394	0.695	0.446	0	Ifrd1
0	1.80826	0.479	0.166	0	Sirpb1b
0	1.80653	0.322	0.093	0	Nr4a2
0	1.79317	0.506	0.162	0	Pygl
0	1.77542	0.699	0.307	0	Fosl2
0	1.7744	0.779	0.332	0	Ccnd3
2.82188e-233	1.76788	0.289	0.102	4.62591e-229	Mafk
1.34095e-244	1.76437	0.262	0.082	2.19822e-240	Abca7
0	1.76313	0.543	0.223	0	Gpcpd1
0	1.74895	0.445	0.148	0	Rasgrp4
0	1.74271	0.627	0.25	0	Sorl1
0	1.73771	0.632	0.272	0	Fem1c
0	1.73332	0.528	0.201	0	Ahr
0	1.73245	0.462	0.171	0	Stk40
0	1.73078	0.939	0.536	0	Emb
0	1.7289	0.547	0.216	0	Fam49a
3.41595e-232	1.72846	0.268	0.089	5.59976e-228	Sh2b2
0	1.72292	0.587	0.262	0	Tiparp
0	1.71357	1	0.932	0	Tmsb10
4.53888e-276	1.71184	0.353	0.13	7.44059e-272	2310022A10Rik
7.60785e-305	1.70539	0.347	0.117	1.24716e-300	Noct
0	1.7019	0.61	0.276	0	Rras
0	1.69922	0.97	0.672	0	S100a11
0	1.6902	0.791	0.372	0	Klra2
2.08817e-238	1.68131	0.278	0.093	3.42313e-234	Fam63a
0	1.6733	0.516	0.208	0	Osm
0	1.66842	0.744	0.318	0	Fgr
0	1.66824	0.942	0.581	0	S100a10
2.32915e-206	1.65989	0.291	0.111	3.81818e-202	Ifitm1
0	1.65423	0.561	0.259	0	Sertad1
0	1.65142	0.547	0.221	0	Atp11b
0	1.6492	0.486	0.188	0	Vps37b
0	1.64637	0.786	0.43	0	Anxa1
0	1.64536	0.927	0.616	0	Klf13
0	1.64114	0.435	0.17	0	Tgm2
0	1.63485	0.804	0.4	0	Ppp2r5a
0	1.63332	0.788	0.395	0	Itga4
0	1.63091	0.416	0.129	0	Dusp5
0	1.62468	0.38	0.135	0	Arhgef10l
3.48618e-132	1.62069	0.418	0.248	5.7149e-128	S100a9
0	1.61048	0.34	0.088	0	Slc7a11
0	1.60432	0.687	0.391	0	Klf4
0	1.59146	0.452	0.179	0	Tnfrsf21
4.71185e-261	1.5913	0.302	0.1	7.72414e-257	Tuba4a
5.27819e-167	1.58849	0.299	0.131	8.65254e-163	Uck2
0	1.58811	0.979	0.762	0	Samhd1
0	1.56435	0.558	0.233	0	Capn2
8.759e-227	1.55865	0.298	0.107	1.43586e-222	Nedd9
0	1.55807	1	0.978	0	Ifitm3
0	1.54343	0.593	0.248	0	Slfn1
0	1.52653	0.648	0.298	0	Nupr1
0	1.52588	0.725	0.383	0	Ndel1
0	1.51354	1	0.952	0	Srgn
0	1.50334	0.607	0.273	0	Nab1
3.51349e-229	1.50318	0.423	0.198	5.75966e-225	Havcr2
1.80929e-270	1.49898	0.395	0.158	2.96597e-266	Gpr137b-ps
0	1.49402	0.425	0.166	0	Sik1
0	1.49223	0.565	0.27	0	Ppp2cb
0	1.4847	0.705	0.339	0	Jarid2
0	1.48244	0.682	0.337	0	Snx18
0	1.48137	0.6	0.271	0	Stk10
4.95401e-194	1.47643	0.354	0.16	8.1211e-190	C1galt1c1
0	1.46658	0.511	0.22	0	Gch1
3.04339e-261	1.45729	0.374	0.145	4.98903e-257	Slc2a1
0	1.45149	0.859	0.502	0	Diaph1
1.21716e-198	1.44998	0.315	0.128	1.9953e-194	Rbpms
0	1.44535	0.562	0.274	0	Sde2
0	1.44003	0.725	0.436	0	Hif1a
0	1.4392	0.997	0.884	0	Taldo1
0	1.437	0.875	0.557	0	Bin2
0	1.43513	0.971	0.769	0	Ptpn1
0	1.4346	0.593	0.262	0	Svil
5.93619e-300	1.43337	0.461	0.194	9.7312e-296	Gstp1
0	1.43097	0.69	0.328	0	Tmpo
1.2995e-261	1.42945	0.406	0.17	2.13027e-257	Mxd1
0	1.42753	0.54	0.24	0	St3gal4
9.48696e-217	1.42481	0.36	0.153	1.5552e-212	Gla
5.40762e-227	1.42367	0.481	0.249	8.86471e-223	Smox
0	1.42345	0.764	0.42	0	Ptp4a1
0	1.42134	0.766	0.369	0	Kdm6b
0	1.41654	0.505	0.225	0	Agpat4
0	1.41284	0.803	0.465	0	Kdm7a
2.97719e-196	1.41198	0.407	0.203	4.88051e-192	Bst1
0	1.41161	0.923	0.619	0	Cd300a
0	1.40842	0.703	0.343	0	Ezr
0	1.40127	0.556	0.262	0	Map2k3
0	1.40088	0.543	0.251	0	Gyg
0	1.40086	0.809	0.458	0	Bach1
3.02298e-154	1.3957	0.291	0.129	4.95558e-150	Ibtk
0	1.3901	0.896	0.537	0	Prdx6
0	1.38984	0.519	0.226	0	Cers6
2.25855e-206	1.38982	0.358	0.154	3.70244e-202	Rnd3
0	1.38739	0.711	0.371	0	Cib1
2.03501e-148	1.3866	0.268	0.115	3.336e-144	Amz1
0	1.38572	0.53	0.242	0	Rasa3
1.58301e-192	1.38518	0.317	0.131	2.59502e-188	Csgalnact2
0	1.37834	0.756	0.243	0	Fn1

## Sheet: C10
p_val	avg_log2FC	pct.1	pct.2	p_val_adj	gene
2.68909e-72	2.62995	0.418	0.264	4.40822e-68	S100a9
2.57637e-99	2.60092	0.3	0.123	4.22345e-95	Cd24a
1.21747e-14	2.31124	0.279	0.242	1.99579e-10	Csf3r
3.79004e-274	1.93294	0.992	0.861	6.21302e-270	Gm42418
4.81666e-56	1.83613	0.682	0.53	7.89595e-52	2810474O19Rik
2.214e-102	1.82893	0.453	0.253	3.62941e-98	S100a8
4.24086e-09	1.64649	0.272	0.245	6.95205e-05	Tnfaip2
1.6371e-163	1.37774	0.804	0.474	2.6837e-159	AY036118
3.99598e-05	1.30702	0.26	0.251	0.655061	Cd300lf
5.03088e-63	1.24885	0.768	0.579	8.24712e-59	Ncf1
2.17422e-22	1.12319	0.26	0.172	3.5642e-18	AA467197
4.18999e-21	1.08514	0.563	0.426	6.86864e-17	Ccrl2
6.43629e-13	0.977468	0.401	0.356	1.0551e-08	Lars2
8.59015e-16	0.941042	0.661	0.516	1.40818e-11	Nrp1
4.59147e-41	0.873516	0.837	0.642	7.5268e-37	Neurl3
1.14957e-05	0.864057	1	1	0.188449	Malat1
8.69124e-10	0.821792	0.461	0.428	1.42476e-05	Ppp1r2
7.48807e-54	0.77788	0.916	0.699	1.22752e-49	Txnip
5.20718e-27	0.760672	0.944	0.762	8.53613e-23	Cdk2ap2
0.000239746	0.759296	0.195	0.277	1	Cxcr4
1.09067e-51	0.757856	0.905	0.714	1.78794e-47	1810037I17Rik
0.000870482	0.75321	0.178	0.251	1	Ccng1
1.90565e-36	0.749726	0.84	0.658	3.12393e-32	Cox17
2.33874e-94	0.748377	0.874	0.526	3.8339e-90	Cd9
1.46882e-38	0.720407	0.829	0.556	2.40784e-34	Ier3
8.65756e-30	0.712027	0.904	0.73	1.41923e-25	Vasp
4.49033e-23	0.711608	0.698	0.594	7.361e-19	Adipor1
2.25292e-26	0.684024	0.836	0.667	3.69322e-22	Mpc2
1.33231e-42	0.680038	0.523	0.334	2.18405e-38	Gsr
8.12667e-54	0.673964	0.891	0.639	1.33221e-49	Mif
1.02001e-30	0.67329	0.92	0.762	1.6721e-26	Arpp19
5.5469e-53	0.670108	0.932	0.73	9.09304e-49	Eif4g2
1.06853e-21	0.667352	0.698	0.585	1.75165e-17	Fam104a
1.25489e-37	0.657317	0.984	0.904	2.05715e-33	Cox7a2
0.000905169	0.655671	0.221	0.31	1	Pbxip1
1.49046e-35	0.65432	0.958	0.836	2.44331e-31	Map1lc3b
1.46137e-33	0.652654	0.895	0.71	2.39563e-29	Tax1bp1
0.00480554	0.643795	0.223	0.305	1	Sorl1
3.38445e-28	0.641978	0.785	0.622	5.54813e-24	Mrpl42
1.23897e-32	0.639452	0.937	0.758	2.03104e-28	Picalm
2.05649e-17	0.633421	0.599	0.515	3.3712e-13	Banf1
1.5508e-41	0.632731	0.919	0.719	2.54223e-37	Mdh2
7.44382e-22	0.626754	0.786	0.646	1.22027e-17	Snap23
7.81044e-23	0.626124	0.727	0.593	1.28037e-18	Ndufb6
5.51057e-05	0.625653	0.199	0.29	0.903348	Mdm2
1.95768e-05	0.621426	0.427	0.417	0.320923	Ctnnb1
0.00305535	0.621267	0.384	0.376	1	Fgr
2.76001e-26	0.618872	0.893	0.692	4.52449e-22	Irf2bp2
1.03628e-23	0.618311	0.647	0.524	1.69877e-19	Nucks1
1.77165e-32	0.616399	0.866	0.682	2.90427e-28	Ndufs5
1.80766e-62	0.615054	0.983	0.861	2.96329e-58	Txn1
2.64641e-33	0.614352	0.881	0.686	4.33827e-29	Ptbp3
2.42288e-08	0.61179	0.527	0.487	0.000397183	Ddx3x
2.88993e-22	0.611015	0.764	0.614	4.73746e-18	1810058I24Rik
2.33585e-30	0.606704	0.804	0.613	3.82916e-26	BC005537
4.69487e-52	0.603984	0.845	0.579	7.69631e-48	Ninj1
2.74339e-30	0.600864	0.867	0.694	4.49724e-26	Ube2b
1.73818e-25	0.598522	0.688	0.538	2.8494e-21	Card19
0.000234909	0.596611	0.501	0.5	1	Leprotl1
7.4689e-37	0.596492	0.883	0.669	1.22438e-32	Pak2
1.66495e-24	0.59594	0.794	0.65	2.72935e-20	Gabarapl2
9.39824e-10	0.594593	0.949	0.776	1.54065e-05	Pim1
1.56525e-26	0.592033	0.933	0.77	2.56592e-22	Usmg5
1.0928e-40	0.589329	0.993	0.945	1.79143e-36	Tceb2
5.08484e-62	0.586524	0.995	0.985	8.33558e-58	Gng5
1.43603e-33	0.586033	0.866	0.667	2.35409e-29	Snrpd3
2.63396e-20	0.585837	0.746	0.612	4.31786e-16	Ppp1r18
4.70366e-11	0.582869	0.487	0.402	7.71071e-07	Gadd45b
1.23217e-53	0.58279	0.993	0.986	2.0199e-49	Chchd2
2.37957e-17	0.58159	0.678	0.563	3.90083e-13	Bnip3l
4.66136e-34	0.578373	0.778	0.587	7.64136e-30	Purb
4.0463e-22	0.577958	0.965	0.736	6.63311e-18	Il1b
5.42715e-26	0.574233	0.984	0.915	8.89673e-22	Mcl1
1.01526e-28	0.574008	0.85	0.665	1.66431e-24	Jak1
5.43662e-19	0.569726	0.883	0.73	8.91225e-15	Sec62
5.17925e-24	0.567904	0.749	0.594	8.49035e-20	Pdap1
1.17147e-29	0.566772	0.844	0.664	1.92039e-25	Csde1
2.16981e-30	0.566656	0.8	0.623	3.55696e-26	Uqcc2
7.32403e-22	0.565946	0.853	0.701	1.20063e-17	Ndufs7
1.61667e-17	0.564548	0.736	0.594	2.65021e-13	Skil
7.103e-36	0.563842	0.854	0.653	1.1644e-31	Prkar1a
2.41981e-26	0.561466	0.936	0.789	3.9668e-22	Dazap2
1.90167e-12	0.561143	0.913	0.735	3.11742e-08	Neat1
1.97325e-17	0.557754	0.787	0.644	3.23475e-13	Mkrn1
7.09079e-19	0.557542	0.659	0.541	1.16239e-14	Cmip
1.27661e-05	0.557199	1	1	0.209275	Fth1
6.96484e-12	0.557019	0.646	0.563	1.14175e-07	Syk
4.88764e-11	0.555808	0.564	0.501	8.01231e-07	Cbx3
1.13729e-18	0.555522	0.906	0.765	1.86436e-14	Rabac1
1.76012e-30	0.554113	0.938	0.764	2.88537e-26	Eif5
6.15481e-17	0.552109	0.69	0.582	1.00896e-12	Polr2f
6.87922e-30	0.55178	0.987	0.921	1.12771e-25	Atp5j
1.19237e-06	0.550649	0.191	0.294	0.0195465	Pxn
1.87725e-18	0.548256	0.707	0.59	3.07738e-14	Adrbk1
6.25285e-26	0.548206	0.949	0.791	1.02503e-21	Ndufb9
4.80607e-25	0.548022	0.826	0.665	7.87859e-21	Rbm8a
1.60787e-26	0.54578	0.804	0.642	2.63578e-22	Rnf7
1.76628e-18	0.543607	0.944	0.812	2.89546e-14	Minos1
9.03577e-21	0.542121	0.886	0.728	1.48123e-16	Sf3b5
1.00783e-15	0.540384	0.657	0.569	1.65214e-11	Cript
1.3117e-13	0.539836	0.629	0.549	2.15027e-09	Mob1a
8.76112e-25	0.539577	0.892	0.692	1.43621e-20	Ndufc1
1.8532e-20	0.538713	0.773	0.611	3.03796e-16	Rwdd1
2.80915e-37	0.537992	0.994	0.994	4.60503e-33	Cox8a
8.63497e-08	0.536686	0.211	0.33	0.00141553	Atf1
2.50819e-24	0.533776	0.713	0.559	4.11168e-20	Mbd2
2.63942e-31	0.533082	0.854	0.647	4.3268e-27	Ptges3
3.80466e-12	0.529331	0.634	0.552	6.23697e-08	Rtn3
6.99487e-26	0.527201	0.844	0.666	1.14667e-21	2310036O22Rik
7.62363e-07	0.52713	0.581	0.553	0.0124974	Tprgl
2.04075e-06	0.526786	0.491	0.46	0.033454	Mrpl51
0.00366089	0.525567	0.451	0.455	1	Cox20
2.16927e-34	0.524207	0.775	0.552	3.55608e-30	Rhob
1.21117e-15	0.524073	0.773	0.638	1.98547e-11	Ndufs6
2.89177e-20	0.52342	0.98	0.914	4.74049e-16	Atp6v1g1
7.01352e-11	0.522558	0.528	0.464	1.14973e-06	Hmgn2
5.39604e-22	0.520569	0.905	0.732	8.84574e-18	Bag1
2.57912e-20	0.520418	0.795	0.639	4.22796e-16	Ndufa12
9.3839e-12	0.520351	0.631	0.54	1.5383e-07	Prpf4b
4.12369e-09	0.519884	0.98	0.912	6.75996e-05	Rac2
1.91977e-15	0.519604	0.672	0.568	3.14707e-11	Yy1
4.63866e-23	0.519369	0.836	0.664	7.60416e-19	Ssu72
9.2416e-16	0.518791	0.786	0.646	1.51498e-11	Ndufab1
7.04998e-13	0.517928	0.9	0.719	1.1557e-08	Gsn
7.11193e-07	0.517598	0.197	0.301	0.0116586	B4galt1
0.000143578	0.517507	0.552	0.529	1	Frg1
5.61358e-20	0.516099	0.752	0.601	9.20234e-16	Gtf2h5
1.17816e-15	0.514965	0.711	0.594	1.93136e-11	Anapc11
1.0731e-32	0.514432	0.991	0.946	1.75913e-28	Calm2
2.4904e-22	0.512564	0.973	0.844	4.08251e-18	Uqcr11
1.28736e-21	0.512532	0.9	0.718	2.11036e-17	St13
5.54748e-28	0.511662	0.82	0.627	9.09399e-24	Rbms1
7.54584e-21	0.511001	0.847	0.689	1.23699e-16	Rheb
0.00136696	0.510188	0.435	0.438	1	Grina
7.49069e-15	0.510091	0.695	0.59	1.22795e-10	Sap18
7.92815e-27	0.50923	0.979	0.88	1.29966e-22	Uqcrq
5.94448e-22	0.508953	0.847	0.685	9.74479e-18	Tceb1
8.02652e-20	0.508377	0.969	0.864	1.31579e-15	2010107E04Rik
1.49402e-55	0.50775	0.988	0.926	2.44915e-51	Hnrnpa2b1
0.000115613	0.506304	0.191	0.274	1	Hipk1
4.56018e-36	0.505902	0.931	0.751	7.4755e-32	Hmgb2
1.3228e-16	0.504611	0.737	0.611	2.16847e-12	Ppp1cc
5.09316e-08	0.504287	0.848	0.692	0.000834922	Cyb5a
2.36362e-07	0.503552	0.22	0.338	0.00387468	Cdc34
1.05286e-22	0.502989	0.873	0.692	1.72595e-18	Drap1
6.73219e-18	0.502623	0.911	0.767	1.10361e-13	Fus
1.24938e-18	0.500819	0.749	0.606	2.04811e-14	Arglu1
5.00329e-06	0.500804	0.563	0.529	0.082019	Mbnl2
5.51382e-16	0.499795	0.828	0.66	9.0388e-12	Etfb
2.74595e-13	0.497981	0.653	0.559	4.50144e-09	Rab11a
1.02388e-16	0.49781	0.76	0.635	1.67844e-12	Coa3
8.6604e-21	0.497081	0.745	0.591	1.4197e-16	Qk
3.47042e-09	0.496771	0.579	0.513	5.68907e-05	Sqstm1
3.20759e-21	0.496304	0.758	0.603	5.25821e-17	Csnk2b
3.17386e-16	0.496259	0.837	0.686	5.2029e-12	Mrps24
4.87736e-28	0.496086	0.854	0.656	7.99546e-24	Hnrnpab
6.3824e-21	0.496041	0.941	0.776	1.04627e-16	Calm3
2.08561e-11	0.495747	0.679	0.579	3.41894e-07	Atg3
3.34281e-11	0.49413	0.891	0.736	5.47987e-07	Rbm25
1.79517e-17	0.493993	0.947	0.816	2.94282e-13	Park7
8.44365e-27	0.493358	0.965	0.817	1.38417e-22	Atp5k
6.82333e-08	0.492328	0.564	0.511	0.00111855	Atf4
1.53172e-32	0.492204	0.986	0.959	2.51095e-28	Hmgb1
9.15971e-18	0.491655	0.888	0.716	1.50155e-13	Ndufb4
1.7111e-14	0.491637	0.969	0.848	2.80501e-10	Uqcr10
4.58336e-11	0.491054	0.666	0.57	7.51351e-07	Nisch
1.69824e-17	0.488932	0.83	0.676	2.78392e-13	Psmd4
7.12804e-18	0.487942	0.98	0.879	1.1685e-13	Ndufa7
1.0213e-16	0.487921	0.812	0.603	1.67421e-12	Cyp4f18
1.62029e-14	0.486592	0.693	0.585	2.65614e-10	Usf2
8.98368e-21	0.486254	0.832	0.652	1.47269e-16	Dstn
1.56214e-57	0.486203	0.925	0.63	2.56082e-53	Msrb1
8.43335e-20	0.485389	0.978	0.89	1.38248e-15	Rbx1
1.71721e-24	0.48394	0.828	0.657	2.81502e-20	Ube2s
4.60219e-07	0.483263	0.537	0.501	0.00754437	Reep3
1.64168e-16	0.482805	0.784	0.662	2.6912e-12	Pfdn2
3.16123e-21	0.481872	0.837	0.649	5.1822e-17	Mef2a
1.57705e-17	0.480618	0.73	0.59	2.58526e-13	Hnrnpdl
2.37048e-12	0.480202	0.639	0.55	3.88592e-08	Inpp5d
9.50196e-17	0.479774	0.902	0.746	1.55766e-12	Sf3b2
1.00003e-17	0.479354	0.965	0.864	1.63935e-13	Cnbp
1.7581e-25	0.478666	0.843	0.647	2.88205e-21	Nol7
6.19372e-19	0.476311	0.837	0.67	1.01534e-14	Mrps33
5.11179e-09	0.475635	0.629	0.562	8.37975e-05	Polr2k
6.42096e-17	0.475441	0.697	0.576	1.05259e-12	Hdgf
2.26284e-19	0.475087	0.867	0.697	3.70948e-15	Tsc22d4
1.78699e-15	0.474803	0.707	0.583	2.92942e-11	Alyref
6.08899e-31	0.474488	0.992	0.988	9.98167e-27	Gabarap
1.43274e-12	0.473561	0.665	0.571	2.34869e-08	Zcrb1
1.7984e-17	0.47319	0.853	0.685	2.94812e-13	Ncor1
1.28426e-21	0.473037	0.94	0.809	2.10528e-17	Srp14
1.42437e-18	0.47282	0.828	0.66	2.33496e-14	Kif5b
2.49043e-22	0.471995	0.765	0.59	4.08256e-18	Smarca5
1.74415e-19	0.471974	0.952	0.804	2.85919e-15	Ndufb7
6.02652e-16	0.471935	0.873	0.705	9.87928e-12	Ier3ip1
4.61698e-15	0.47168	0.904	0.698	7.56862e-11	Cycs
4.17934e-17	0.471354	0.704	0.572	6.8512e-13	Ubxn4
7.35517e-20	0.470366	0.977	0.868	1.20573e-15	Ost4
0.000378222	0.469721	0.483	0.47	1	Matr3
3.61583e-20	0.469594	0.859	0.696	5.92743e-16	Ndufb3

[truncated: 5 more sheets: C11, C12, C13, C14, C15]
