# Supplementary material for: CD38hi macrophages promote fibrotic transition following acute kidney injury by modulating NAD+ metabolism
Source: Mol Ther. 2025 May 9;33(7):3434–52. doi: 10.1016/j.ymthe.2025.04.039 (PMC12266028; doi:10.1016/j.ymthe.2025.04.039)
Supplement: Table S3. Gene sets used for functional characterization and scoring [file mmc4.xlsx]

## Sheet: 1.MPC function scoring sets
Table S3 Gene sets for functional charicerization and scoring
Characteristics and Functions	Genes	References	Corresponding figure
KRM (in the normal kidney)	C1qa, C1qc, Ms4a7, Cd81, Cx3cr1, Apoe, Ccl3, Ccl4, Slc40a1	1. Cheung M, Erman E, et al, JCI Insight. 2022 Oct 24;7(20):e161078. 2. Yashchenko A et al, Front Immunol. 2023 May 15;14:1082078. 3. Dick SA et al, Sci Immunol. 2022 Jan 7;7(67):eabf7777. 4. Zimmerman KA, et al, J Am Soc Nephrol. 2019 May;30(5):767-781.	Figure 2a and b
KRM-like (kideny macrophages emerged after injury)
IM	Ly6c2, Plac8, Nr4a1	1. Zimmerman KA, et al, J Am Soc Nephrol. 2019 May;30(5):767-781. 2. Yao W. et al, Adv Sci (Weinh). 2022 Apr;9(12):e2103675
Fibrosis	Fgf1, Efna1, Mmp2, Efnb3, Epas1, Fgfr2, Ctgf, Col18a1, Pdgfa, Pdgfb, Col4a1, Fgfr1, Tnfaip2, Mrc1, Vcam1, Hbp1, Angpt1, Agtr2, Icam1	1.Liu J and McMahon AP, JCI Insight. 2017 Sep 21; 2(18): e94716; 2.Ting X,Yizhou Wang, Cell Rep. 2018 Mar 27; 22(13): 3625-3640.	Figure 2b and c
Chemokine expression	Ccl2,Cxcl2,Ccl3,Ccl4,Cxcl1,Cxcl3,Cxcl10,Ccl7,Ccl8,Cxcl12,Ccl9,Cxcl5,Ccl6,Ccl12,Xcl1,Ccl1,Ccl24,Ccl25,Ccl6,Cxcl9
Collagen degradation	Prtn3, Mmp9, Mmp19, Mmp7, Mmp14,Mmp3, Adamts2, Mmp2
Inflammation	Mif,Il1b,Il1a,Il6,Il34,Tnf,Nfkb1,Nos2,Irf5,Socs3,Nfkb2,Myd88,Ikbkb	1.Liu J and McMahon AP, JCI Insight. 2017 Sep 21;2(18): e94716; 2.Zlotnik A,et al.Immunity.2012 May 25; 36(5): 705-16
Lymphocyte activation	Ptprc, Itgal, Ikzf1, Cd3d, Cd3e, Il7r, Was, Vav1, Fkbp1b, Cd74, Cd48, Card11, Dock2, Bcl2a1d, P2rx7, Cd86, Itgax, Lck, Zap70, Cd4, H2-DMa, Spn
Aging	Ccl2,Cxcl14,Cxcl12,Vcam1,Ccl8,Cd38,Hp,Serping1,Mt1,Tmem176b,Mt2,Igfbp4,Grem1,Cd302,Apoe,Msmp,Adipoq,Cyr61,Mmp13,Tmem176a	1.Saul D, Kosinsky RL, Atkinson EJ, et al.Nat Commun. 2022;13(1):4827.	Figure 5b
		A new gene set identifies senescent cells and predicts senescence-associated pathways across tissues.
		Nat Commun. 2022;13(1):4827. Published 2022 Aug 16. doi:10.1038/s41467-022-32552-1.
