# Supplementary material for: CD38hi macrophages promote fibrotic transition following acute kidney injury by modulating NAD+ metabolism
Source: Mol Ther. 2025 May 9;33(7):3434–52. doi: 10.1016/j.ymthe.2025.04.039 (PMC12266028; doi:10.1016/j.ymthe.2025.04.039)
Supplement: Table S4. Antibodies and materials [file mmc5.xlsx]

## Sheet: Sheet1
Table S1 Antibodies and Materials
Materials	Source	Cat. No	Application	Dilution
Antibodies
Cd38	Santa Cruz	sc-374650	IF	1:200
CD38	Abcam	ab108403	IF	1:400
α-SMA	Sigma-Aldrich	A5228	IHC	1:400
collagen-I	Abcam	ab34710	IHC	1:400
collagen-IV	Abcam	ab6586	IHC	1:400
P16	Abcam	ab241543	IHC	1:400
P21	Abcam	ab188224	IHC	1:400
M-CSF	Abcam	ab233387	IF	1:400
F4/80	BioRad	MCA497	IF	1:50
CD68	Abcam	ab213363	IF	1:1000
CD3e	CST	99940	IHC	1:400
γ-H2AX	CST	9718	IF	1:400
FITC-conjugated anti rabbit	Abcam	ab6717	IF	1:800
FITC-conjugated anti goat	Abcam	ab6881	IF/FC	1:800
Alexa Fluor® 594 conjugated anti-mouse	Zhong Shan Jin Qiao	ZF0513	IF	1:400
Alexa Fluor® 488 conjugated anti-mouse	Abcam	ab150113	IF	1:800
Alexa Fluor® 594 conjugated anti-rabbit	Abcam	ab150080	IF	1:800
Cy3-conjugated anti rat	Beyotime	A0507	IF	1:400
Mouse CCR2 Antibody	R&D	MAB55381	NAb	10ug
CCR2-isotype	R&D	MAB0061	NAb	10ug
CD38	Abcam	ab216343	WB	1:1000
Sirt1	Proteintech	13161-1-AP	WB	1:2000
Sirt3	Proteintech	10099-1-AP	WB	1:2000
phosphorylation of nuclear histone H2A.X (p-H2A.X)	CST	CST9718T8	WB	1:2000
Beta Actin Recombinant antibody	Proteintech	81115-1-RR	WB	1:20000
CDK4/6inhibitorP16INK4A (CDKN2A)	abcam	ab211542	WB	1:2000
CDK2inhibitorCDKN1A) p21Waf1/Cipl	NOVUS	NB100-1941	WB	1:200
Horseradish peroxidase-conjugated secondary antibodies	Beyotime	P2369	WB	1:1000
Cd11b	Biolegend	101212	FC
Ly6c	Biolegend	128017	FC
F4/80	Biolegend	123114	FC
Calcien AM	Biolegend	425203	FC
Cd45	Biolegend	103105	FC
7-AAD	Biolegend	420403	FC
Cd38	Biolegend	102712	FC
Fixation Buffer	Biolegend	420801	FC
Intracellular Staining Permeabilization Wash Buffer (10X)	Biolegend	421002	FC
Alexa Fluor® 488 conjugated anti-Ki67(D3B5)	CST	11882S	FC
Alexa Fluor® 488 conjugated anti-BrdU[BU1/75(ICR1)]	Abcam	ab220074	FC
All FC isotype control	Biolegend		FC
Chemicals
78c	MCE	HY-123999
Pexidartinib	MCE	HY-16749
Tamoxifen	MCE	HY-13757A
5-BrdU	MCE	HY-15910
Corn oil	Sigma-Aldrich	C8267
DAPI	Zhong Shan Jin Qiao		IF
DAB	Zhong Shan Jin Qiao		IHC	1:25
Liberase™TH Research Grade enzyme	Roche	5401135001	Tissue digestion	0.25mg/ml
Collagenase-I	Gibco	17100-017	Tissue digestion
Collagenase-II	Gibco	17100-015	Tissue digestion
Dulbecco's Modified Eagle Medium/Nutrient Mixture F-12	Thermo Fisher	C11330500BT
Prostaglandin E1 (PGE1)	MCE	HY-B0131
Triiodothyronine	MCE	HY-A0070A
Epidermal growth factor(EGF)	MCE	HY-P70590
RBC Lysis Solution	Invitrogen	00-4300-54
PBMC separation solution	Solarbio	P6340
Dead Cell Removal Micro Beads	Miltenyi Biotec	130-090-101
Periodic-Acid Schiff staining solution	Baso	BA-4114
Masson's Trichrome staining solution	Solarbio	G1340
Sirius Red staining solution	ACMEC	AG1471
Total RNA Extraction Reagent	DP419	TIANGEN
Quantitect Reverse Transcription Kit	KR116-02	TIANGEN
SYBR Premix DimerEraser kit	FP209-02	TIANGEN
Critical commercial assays
SA-βgal staining kit	Beyotime	C0602
NAD+/NADH quantikine kit	Beyotime	S0175
Mouse sCD38 quantikine kit	Ke Pei Rui		ELISA
Quantichrom Creatinine Assay Kit	BioAssay Systems	DICT-500
QuantiChrom™ Urea Assay Kit	BioAssay Systems	DIUR-500
IHC	Immunohistochemistry
IF	Immunofluorescence
FC	Flow cytometry
NAb	Neutralizing Antibody
ELISA	Enzyme linked immunosorbent assay
