# Supplementary material for: CD38hi macrophages promote fibrotic transition following acute kidney injury by modulating NAD+ metabolism
Source: Mol Ther. 2025 May 9;33(7):3434–52. doi: 10.1016/j.ymthe.2025.04.039 (PMC12266028; doi:10.1016/j.ymthe.2025.04.039)
Supplement: Table S6. RT-qPCR primers [file mmc6.xlsx]

## Sheet: Sheet1
Table S6 rt-PCR primers
Genes	Forward(5' to 3')	Reverse(5' to 3')
P16	CCCAACGCCCCGAACT	GCAGAAGAGCTGCTACGTGAA
P21	GTCAGGCTGGTCTGCCTCCG	CGGTCCCGTGGACAGTGAGCAG
Csf1	TTGCCAAGGAGGTGTCAGAACACT	AAGGCAATCTGGCATGAAGTCTCC
Hprt	TCAGTCAACGGGGGACATAAA	GGGGCTGTACTGCTTAACCAG
Actb	CTAGACTTCGAGCAGGAGATGG	GCTAGGAGCCAGAGCAGTAATC
Il1b	TTCAGGCAGGCAGTATCACTC	GAAGGTCCACGGGAAAGACAC
Il6	TAGTCCTTCCTACCCCAATTTCC	TTGGTCCTTAGCCACTCCTTC
Ccl2	TTAAAAACCTGGATCGGAACCAA	GCATTAGCTTCAGATTTACGGGT
Cxcl1	ACTGCACCCAAACCGAAGTC	TGGGGACACCTTTTAGCATCTT
18S rRNA	GTAACCCGTTGAACCCCATT	CCATCCAATCGGTAGTAGCG
